# Supplementary material for: Parametric portfolio policy with momentum-based sentiment trading strategy
Source: PLoS One. 2025 Nov 6;20(11):e0335462. doi: 10.1371/journal.pone.0335462 (PMC12591500; doi:10.1371/journal.pone.0335462)
Supplement: S1 Data — (ZIP) [file pone.0335462.s003.zip]

Archive with 1 entries (1 files):
- Data for PLOSone.csv
