# Supplementary material for: Parametric portfolio policy with momentum-based sentiment trading strategy
Source: PLoS One. 2025 Nov 6;20(11):e0335462. doi: 10.1371/journal.pone.0335462 (PMC12591500; doi:10.1371/journal.pone.0335462)
Supplement: S1 Data — (ZIP) [file pone.0335462.s003.zip › Data for PLOSone.csv]

	Date	A	AAP	AAPL	ABC	ABT	ACN	ADBE	ADI	ADM	ADP	ADSK	AEE	AEP	AES	AFL	AIG	AIZ	AJG	AKAM	ALB	ALGN	ALK	ALL	AMAT	AMD	AME	AMGN	AMT	AMZN	AON	AOS	APA	APD	APH	ARE	ATO	ATVI	AVB	AVY	AXP	AZO	BA	BAC	BALL	BAX	BBWI	BBY	BDX
0	2005/1/3	14.54224873	25.63339424	0.959292293	11.16779041	14.445261	19.07429123	30.8389492	23.30951691	14.32674217	22.26386452	37.41070557	22.44445419	16.22015572	9.778403282	12.92648792	828.1875	21.86627579	17.6279335	12.81999969	14.56701088	10.56000042	7.373942375	32.18442917	12.42887688	21.40999985	9.369439125	46.93664169	14.46687317	2.226000071	18.64864159	3.600784302	37.65842819	34.32682419	4.03708744	40.54649734	14.06557274	4.842477322	38.42441559	36.85905457	36.88617325	90.75	35.67884445	30.68904114	9.145499229	13.43238449	7.308650017	24.97144318	40.27300644
1	2005/1/4	14.15859413	25.46269608	0.969144166	11.07944393	14.29978466	18.62583542	30.02411079	22.67537308	14.1701622	21.90845108	34.9819603	22.26657677	16.15817261	9.41757679	12.91346741	830.9465942	21.43890762	17.25035095	12.19999981	13.97360802	10.40999985	7.027729034	32.07761002	12.19241619	20.20999908	9.127643585	46.19183731	14.27568722	2.107000113	18.47464561	3.519728899	37.35424423	33.6704483	3.910687447	39.8964653	14.10257244	4.716665745	37.99574661	36.34825897	36.33198166	89.69999695	34.98585129	30.26629066	9.145499229	13.4052248	7.247073174	24.30587959	39.80562592
2	2005/1/5	14.15250683	25.50978088	0.977631807	11.11209583	14.135746	18.55349731	29.8591423	22.77786255	13.92877865	21.81705666	35.25181961	22.06589699	15.96745872	9.395932198	12.81906319	844.7433472	21.26084518	17.15865135	12	13.63670826	10.39999962	6.868108749	31.82625008	11.98551369	19.75	8.95681572	45.46165848	14.14821625	2.088500023	17.97640228	3.404286623	37.22942734	33.70000458	3.819766045	38.00193405	14.00743008	4.785737514	36.16232681	35.8997345	35.99479675	90.29000092	35.56684494	29.91621017	8.92835331	13.54878044	7.331341267	24.45331001	39.58274078
3	2005/1/6	13.84193134	25.48624611	0.9783898	11.15242577	14.45454597	18.38713264	29.36423874	22.73942566	14.21583557	21.66982841	35.08190536	22.28938293	15.97223473	9.403141975	13.01763153	846.1229248	21.79504395	17.22877121	11.93999958	13.900877	10.23999977	6.721977711	32.10271835	11.89684391	19.71999931	9.033034325	45.88516235	14.27568722	2.05250001	18.43510437	3.449725628	37.83004761	33.90699005	3.764327049	37.77969742	13.97571182	4.719133377	36.74591827	36.32955933	35.80965805	89.55000305	35.33584213	29.86996651	9.000029564	13.60310268	7.234105587	23.37913895	39.58992767
4	2005/1/7	13.82975197	25.33909988	1.049628019	11.17355442	14.70216179	19.24789619	29.38423347	22.77145386	14.24845695	21.6292038	34.28231812	22.28025055	15.91025352	9.266033173	12.91997242	847.6281738	21.63834381	17.0723362	12.14999962	13.95064449	10.27999973	6.692752361	32.06503296	11.93379021	19.92000008	9.027778625	45.98008347	14.53060246	2.115999937	18.05549622	3.438673973	37.58824539	34.09029007	3.769869328	38.18527603	13.8805685	4.561253548	36.69427872	36.62234497	35.54518127	89.73000336	35.21686172	29.54629707	8.930461884	13.76605797	7.28920269	23.23591042	39.4461174
5	2005/1/10	13.76276302	25.42738152	1.045232534	11.11977386	14.8445406	19.50106239	29.40423012	22.68177605	14.36588955	21.64443779	34.22235107	22.48093796	15.96269131	9.468092918	13.07297134	849.1329956	21.51014328	17.1424675	12.13000011	13.84727859	10.28999996	6.688256264	32.25981903	11.94856548	20.12999916	9.082966805	46.46931076	14.96079063	2.092000008	18.25321579	3.396918297	37.85342407	34.11394501	3.844157934	37.93525314	13.84356785	4.603189468	36.25530624	36.12400436	35.61791229	90.73999786	35.68584824	29.91621017	8.938890457	13.74665928	7.230863094	23.56868935	39.04346085
6	2005/1/11	13.52526474	25.58041763	0.978541017	11.14666367	14.57217026	19.16832924	29.0542984	22.47039604	14.16364384	21.68504906	32.37330246	22.38060188	15.96269131	9.36706543	12.91997242	842.2350464	21.54574966	17.00761223	11.67000008	13.70562649	10.07999992	6.836634636	32.10900879	11.93379021	14.85999966	9.040922165	46.57154083	14.90502262	2.082000017	18.07130814	3.303582191	38.18103027	33.49895477	3.79426384	37.27968216	13.93342972	4.921417236	35.43927383	35.81876755	35.28732681	90.41000366	35.57384491	29.84354401	8.841911316	13.79710007	7.19197464	23.6697979	38.79180527
7	2005/1/12	13.50699329	25.48624611	0.992182791	11.15050411	14.60640335	19.08876419	29.48421478	22.77786255	14.07230759	21.4870472	31.95351982	22.46269608	16.02943993	9.605209351	12.99159241	837.5943604	21.35344124	16.98604012	12.07999992	13.69030666	10.10999966	6.784926414	32.23467636	12.21458626	15.02000046	9.130277634	47.3674469	14.76959515	2.11500001	18.21366692	3.271652699	38.77383423	33.93064499	3.84083128	36.8018837	13.92285633	4.872079372	35.42895126	35.96826935	35.20796967	90.41000366	36.35784531	29.76428413	8.822937012	13.69621658	7.250310898	23.88884354	39.4461174
8	2005/1/13	13.22077847	25.43326759	1.057964563	10.96613693	14.32627773	18.93686485	29.10429001	22.48321724	14.25498104	21.07070351	31.76361847	22.46269608	16.17248344	9.605209351	12.92974472	827.8109741	21.38905907	16.93209648	12.26000023	13.51420403	10.10000038	6.710736752	32.37292099	12.00768089	15.15999985	9.096107483	46.65186691	14.6580658	2.130000114	17.96849823	3.269196987	39.88922882	33.61131668	3.7876091	37.16856766	13.91757107	5.224841595	35.37215042	35.7377739	34.96334076	90.41000366	35.44084167	29.3943615	8.930461884	13.34702682	7.149834156	23.85935593	38.75584793
9	2005/1/14	13.42782593	25.58041763	1.064026952	11.04487801	14.39475632	19.01642609	29.10928917	22.82910347	14.29411983	21.52765465	31.66366959	22.58127975	16.48238754	9.706238747	12.90695572	829.5670166	21.80216599	16.89433479	12.53999996	13.04331207	10.27999973	6.910822868	32.35406876	12.21458626	15.15999985	9.198607445	46.59344482	14.86519146	2.227499962	18.11085892	3.260599613	40.62244415	34.11394501	3.841941357	37.36858368	14.19243813	5.395056725	35.55805969	35.53219986	34.85754776	90.69000244	35.63683701	29.65199089	9.012682915	13.32762623	7.308650017	24.18792343	38.9427948
10	2005/1/18	13.65923882	26.23376465	1.070847988	11.12938118	14.32939148	18.8789959	29.18427467	23.10453987	15.12919807	22.41110039	32.22338486	22.73635674	16.59681702	9.973254204	13.02740002	849.1329956	22.05145836	17.13167191	12.85999966	13.18113804	10.61999989	7.047961712	32.41062546	12.21458626	15.5	9.259054184	46.84902573	15.13604641	2.229000092	18.11085892	3.255687475	40.90324402	34.31498718	3.892945766	38.08527374	14.37215042	5.483864784	35.76981354	35.44500351	35.14184952	91.25	36.31583023	30.20684052	9.08646965	13.59534073	7.409120083	24.31851196	39.55395889
11	2005/1/19	13.433918	25.63339424	1.059176564	11.04295731	14.33251095	18.80665779	28.93432426	22.5088253	15.20748329	22.29940033	31.60370255	22.76827431	16.56820488	9.879434586	13.04042053	840.4790039	21.73094749	16.94828606	12.25	13.04714298	10.72000027	6.807407379	31.8388195	11.83034039	15.5	9.206487656	46.35246658	15.03248596	2.197999954	18.09503555	3.255687475	40.6454277	33.81827927	4.098071575	37.91859818	14.26643658	5.325984001	36.11584091	35.32662964	35.08233643	91.16999817	35.98684311	29.70483208	9.101229668	13.71562099	7.470704556	24.15843582	39.25915146
12	2005/1/20	13.54962063	25.27434921	1.067967534	11.14090252	14.23913956	18.56796455	29.0293045	22.19496727	15.22053814	22.08616066	31.60370255	22.76827431	16.54437065	9.966036797	13.01763153	834.7091064	21.79504395	16.87275696	12.31000042	13.02034187	10.51000023	6.659029484	31.51835823	11.75644398	15.64000034	9.114507675	45.68070602	14.87316132	2.118000031	17.83405495	3.318319559	40.33295822	33.92472458	4.114700317	37.79079819	14.20300579	5.286513805	35.89376068	35.76891708	34.64596939	90.26999664	35.62985611	29.9294281	8.909377098	13.59534073	7.4609828	23.56868935	39.1513176
13	2005/1/21	13.27558422	25.20371628	1.068422914	10.94885063	14.31072235	18.19906425	28.52940178	22.07967186	14.78342628	21.74598312	31.3038559	22.5265522	16.08189392	9.966036797	12.89393425	829.3161011	22.32922935	16.72173691	12.19999981	13.07011127	10.23999977	6.488170624	31.55606651	11.51998329	15.48999977	9.00675106	45.68801117	14.73773003	2.058000088	17.71542168	3.345338345	40.13767624	33.56993484	4.169034004	37.97970963	14.21357822	5.311182976	35.96090317	35.93711472	34.33520889	90.02999878	35.04885864	29.78409004	9.021114349	13.56818104	7.441533566	23.50549889	38.88528061
14	2005/1/24	13.05635452	24.87409973	1.072514534	11.05640411	14.29516125	18.01099205	27.68956757	21.81062698	14.90085697	21.95921898	27.56578445	22.80933189	16.15817261	10.02376366	12.88416958	832.5772095	22.05857658	16.72173691	12.11999989	13.02034187	9.489999771	6.218390942	31.53093529	11.20963478	15.15999985	8.935792923	45.35942459	14.57043934	2.019000053	17.48607063	3.309723377	40.51264191	33.10868835	4.083656788	37.5463562	14.27172089	5.187839508	35.53739929	34.94664383	34.77819443	89.05000305	34.7478447	29.86996651	8.91781044	13.57982159	7.396157742	23.23591042	38.90682983
15	2005/1/25	13.27558422	24.86821365	1.092067719	10.85474777	14.28894138	18.22799301	27.78454971	21.9707737	14.77690029	22.15216255	29.4648037	22.56303215	16.01037407	9.850571632	12.91346741	840.3536987	22.29362488	16.48438072	12.26000023	13.06628799	9.43999958	6.337544918	31.38640594	11.56432152	15.75	9.148670197	45.39593124	14.41111183	2.046999931	17.25671768	3.319547415	40.91104889	33.64680099	4.180119991	36.88520813	14.21357822	5.2667799	34.32890701	38.01148605	35.33360291	89.62000275	34.88784409	30.11437416	8.854564667	13.3703022	7.405883789	22.75990295	39.0362587
16	2005/1/26	13.39737988	24.9329567	1.095099449	11.11593437	14.28270912	18.37265587	27.999506	22.34228706	14.77690029	22.12676811	29.51478004	22.74547386	16.44901657	9.922738075	12.95903873	840.9807129	22.57852936	16.00970268	12.77000046	13.09308147	8.5	6.463440418	31.85138512	11.91161919	15.97999954	9.829364777	46.4108963	14.41908073	2.066999912	17.07482147	3.326916218	41.47351837	34.2617836	4.18899107	37.24634552	14.41972637	5.454262733	34.59231186	37.35740662	35.10879898	89.93000031	34.90184402	30.23326683	8.814507484	13.45178509	7.464221954	23.4465332	40.22269821
17	2005/1/27	13.39737988	25.20959663	1.10101068	11.03527451	14.14887905	18.57519531	28.07949066	22.31026077	14.86824226	21.91353226	29.64471054	22.66794968	16.81613541	9.901088715	12.93950558	832.8280029	22.51441956	15.91800785	12.65999985	13.10074234	8.850000381	6.436462402	31.58120728	12.17763615	16.12000084	9.963406563	44.96511841	14.51467133	2.115499973	17.23299217	3.319504976	42.49686432	34.11986542	4.265497208	36.92410278	14.44614983	5.473996639	34.1119957	37.25774002	34.89723206	89.69999695	35.67884445	30.07473755	8.924137115	13.25002956	7.454499245	23.10112	40.56781006
18	2005/1/28	13.15988159	25.04479599	1.121320367	11.21003914	14.08974934	18.51732445	27.73455811	22.25261688	15.04439068	21.93384552	28.54527855	22.71355057	16.87335014	9.951601982	12.71814823	826.0548096	22.52154541	15.85866547	12.68999958	13.08159542	8.760000229	6.528637886	31.21046257	11.85250568	15.71000004	9.774176598	44.76066589	14.52263927	2.111000061	17.14599991	3.315798283	42.31719971	34.39776993	4.283238411	37.21856689	14.43029881	5.444394112	34.49933624	37.22659302	34.91044617	88.55000305	34.94384384	30.18704224	8.76812458	13.08319092	7.529040813	22.70514297	40.55343628
19	2005/1/31	13.46436691	25.36852455	1.165579081	11.1927557	14.01193714	18.84282875	28.44441986	22.98924255	15.78812027	22.07600403	29.35486221	22.8595047	16.80660629	10.13923073	12.86138153	831.4486694	23.16969872	15.99352455	13.10000038	13.44146919	8.659999847	6.697249413	31.6942997	11.74905586	15.80000019	10.03962421	45.44703674	14.43500805	2.161000013	17.98431396	3.34915328	42.51249695	34.83536911	4.360851765	36.97965622	14.64172745	5.575138092	34.56129456	37.43216324	35.27407837	89.25	35.41984177	30.62959862	9.006353378	13.09871197	7.681372166	22.65880966	40.73319244
20	2005/2/1	13.71404552	25.45681381	1.175128222	11.32335091	14.17688847	18.79942703	28.94432259	23.05328941	15.65111637	22.32986259	28.92508316	23.1696434	16.98301125	10.31242847	12.56515884	837.0925903	23.4973259	16.18231964	13.07999992	13.55249596	8.659999847	6.636548996	32.00220108	12.11852169	16.27000046	10.05276299	45.65880585	14.53060246	2.124000072	18.14354134	3.44427824	43.07493973	35.10146332	4.424052715	37.08522415	14.73687267	5.530735016	35.06743622	37.30757904	37.52210999	89.75	35.72784042	30.83436584	9.124420166	13.16466904	7.781847954	23.30751038	41.41625977
21	2005/2/2	13.82365894	25.51567268	1.206958413	11.30030441	14.20489597	18.68369865	31.13889122	23.0661087	15.63153648	22.16739464	29.57474709	23.0829792	16.99731636	10.449543	12.64328289	838.4721069	23.60417175	16.29019928	12.98999977	13.61374855	8.699999809	6.719730377	32.10900879	12.01506901	16.65999985	10.09744263	45.74642944	14.32347775	2.094000101	18.16741753	3.457867861	43.44992828	35.14876938	4.424052715	37.39079666	14.90072727	5.804558754	35.55805969	37.56297684	36.87414169	91.59999847	36.56084442	30.8673954	9.276208878	13.18018818	7.791569233	23.12638474	42.72491074
22	2005/2/3	13.4582777	25.75111008	1.179372311	11.51924324	14.21112728	18.43052673	31.70377922	22.5728817	15.69026089	22.39587975	30.96403122	23.03281593	16.98301125	10.78150272	12.62374783	831.3226318	23.59704971	16.1553421	12.76000023	13.46061134	7.949999809	6.762444973	32.00220108	11.94118214	16.67000008	10.08167458	45.37403107	14.20398235	1.787500024	17.86489296	3.459103823	43.25461578	34.80580139	4.407421589	37.43525314	14.95888138	5.784822941	35.47545242	37.12692261	36.6361351	93.34999847	36.39984131	30.64941216	9.284645081	13.37806797	7.697580814	23.29909325	42.73209381
23	2005/2/4	13.67141819	26.35148239	1.194984078	11.44626427	14.16755009	18.61136436	31.98872566	24.03333092	15.70983219	22.41617393	31.34383583	23.02824974	16.99731636	10.96191788	12.65630531	846.8755493	23.91757202	16.1553421	12.07999992	13.6443758	7.989999771	6.856868744	32.8944664	12.40671158	17.48999977	10.399683	45.81945801	14.36331177	1.786000013	17.92858315	3.467749834	43.06713867	34.88860321	4.481710434	38.04082489	15.09630966	5.86869669	35.80079269	37.7311554	36.9072113	95.94999695	36.80583572	30.97307396	9.265669823	13.61862659	7.879081726	23.5476284	42.62422562
24	2005/2/7	14.07942486	26.5574913	1.196499944	11.41745853	14.18933773	18.64029312	31.75377083	24.03333092	15.63807011	22.19786072	31.77361488	23.03281593	16.83997345	10.86810303	12.67583084	849.1329956	24.03865433	16.10680008	11.89000034	13.79750633	7.96999979	7.002997398	32.8001976	12.35498238	17.21999931	10.35237408	46.1115303	14.18008041	1.784500003	17.96043396	3.483810663	42.36405945	35.420784	4.48392725	38.06306458	14.84787655	5.935301781	35.51158905	37.69379044	36.73532104	95.27999878	36.74983215	30.80793571	9.265669823	13.53326416	7.91149044	23.40019798	42.94780731
25	2005/2/8	14.46308422	26.56925964	1.22620821	11.59414291	14.09285736	18.69815636	31.84375191	24.35360527	15.48149014	22.22324181	31.84357834	23.03281593	16.84478569	10.99078465	12.54237175	849.5097046	24.0742569	16.09601212	11.75	13.98126793	7.730000019	6.793919086	32.95101547	12.46582031	17.63999939	10.37602711	46.02389908	14.46687317	1.815000057	17.95247459	3.452926636	42.79372406	35.42670059	4.590372562	38.36862564	15.06987858	6.08824873	35.26885605	37.60036087	36.41131973	95.01999664	37.44985199	30.97307396	9.286752701	13.5526619	7.908251286	23.34543228	42.71052551
26	2005/2/9	14.06115818	26.19844627	1.193467975	11.35407925	14.05551147	18.45223045	31.28886223	23.81554031	15.4423542	21.75613785	30.59422302	23.24719429	16.71958923	10.90418625	12.52935219	869.3269653	23.84634018	15.98811913	11.47000027	13.83961773	7.579999924	6.546621799	32.7687912	12.19980621	17.94000053	10.18417263	45.33751297	14.08449173	1.794499993	19.52081871	3.394863844	42.88747406	35.13694382	4.55489254	38.27416992	14.96416664	5.895832062	35.96607208	37.20791245	36.2129631	93.87999725	38.06170273	30.67584419	9.153933525	13.37806797	7.856393337	22.86942863	42.14968491
27	2005/2/10	14.03070736	26.36325073	1.187709212	11.43473721	13.99948788	18.38713264	31.33385277	23.59135628	15.55978394	21.58858299	29.35486221	23.25174332	16.67624092	11.08459759	12.62049484	910.4666748	23.57568359	16.18231964	11.22999954	13.83961773	7.699999809	6.54437542	32.8441925	12.31064701	17.75	9.960782051	45.8413353	13.98889637	1.789000034	19.18645668	3.34915328	44.49671173	35.43261719	4.490581512	38.41306305	15.07516766	5.034893513	36.04872131	37.28264618	36.43777847	94.5	37.87883759	30.99949455	9.229828835	13.24614048	7.788330555	22.90312386	42.30068588
28	2005/2/11	14.44481373	26.53394699	1.230906963	11.58838367	14.37919426	18.22799301	31.84375191	24.37280846	15.82074833	21.80182838	29.52477455	23.35663223	16.63772202	11.20728111	12.67583084	917.1143799	24.18109894	16.5275383	11.39999962	13.77836609	7.739999771	6.60957098	33.25889969	12.66533375	18.11000061	10.09218407	46.30866241	14.08449173	1.789000034	20.09402847	3.38127327	44.89512634	35.89385223	4.591479301	39.08532715	15.29188633	5.103964806	36.12617111	37.70624161	36.49066925	94.93000031	38.07575607	30.92685127	9.293076515	13.34702682	7.859633446	22.8946991	42.39414215
29	2005/2/14	14.6275034	26.65166473	1.282744288	11.56341553	14.4694519	17.8229351	31.72877502	24.08458138	16.04908562	21.60381508	29.78463936	23.56188774	16.7532959	11.23614597	12.78651142	896.6696167	24.38053131	16.20928192	11.42000008	13.78219032	8	6.623059273	33.38458252	12.65794373	18.23999977	10.11058807	46.18453598	14.15618896	1.801499963	19.92684555	3.384981632	44.99668503	35.77558517	4.544911385	38.94086075	15.23373985	5.284047604	36.11584091	37.60036087	36.10057831	95	38.00544357	30.99949455	9.290966988	13.31598663	7.866114616	23.03370857	42.30068588
30	2005/2/15	14.85281849	26.33970642	1.340037584	11.87645817	14.58773232	18.01099205	32.4486351	23.90522957	15.97379303	21.55304718	29.07500458	23.50259972	16.68588066	11.33717728	12.90695572	901.1851196	24.06002426	16.1661377	11.38000011	13.64054585	8.300000191	6.580346107	33.42227554	12.92395782	17.68000031	10.10006905	46.50580978	14.09245777	1.807000041	20.19753075	3.356565952	44.98105621	35.76375198	4.530497551	39.07976913	15.13330936	5.323516369	36.47219467	38.00526047	36.0344429	95.13999939	38.27971268	31.08537865	9.290966988	13.33926487	7.875836849	23.37913895	42.70334244
31	2005/2/16	14.57269669	26.19844627	1.366107583	11.76421165	14.57527733	18.11949348	32.29366302	23.78352356	16.32731819	21.43626976	29.19494247	23.39313316	16.60883331	11.58253574	12.72742176	885.5065918	23.85346413	15.93419075	10.97999954	13.7439146	8.31000042	6.521893024	33.64849472	12.93135071	17.45000076	10.10532951	46.25026321	14.68196201	1.782999992	19.97461319	3.418335438	46.55125427	35.80514908	4.524954319	39.34645081	15.37646103	5.367920876	36.80273056	37.70624161	36.11380005	95.08000183	37.92103195	30.89380264	9.419569969	13.30822945	7.862874985	23.20641708	41.98430252
32	2005/2/17	14.43263245	30.4893074	1.330943584	11.46832752	14.49124146	17.72889709	31.52881432	23.50808334	16.22911835	21.51750374	28.51529503	23.397686	16.5751133	11.89285278	12.65234184	873.9680786	24.0030365	15.89642525	10.76000023	13.44529533	7.909999847	6.465689182	33.61078644	12.80572701	17.05999947	9.939753532	45.52737045	14.57840157	1.784500003	19.50490761	3.33556509	45.03574753	35.50947952	4.495013714	38.78531265	15.07516766	5.31611681	36.86987305	37.32003021	36.0344429	95.94000244	37.73818207	30.62298584	9.406920433	13.34702682	7.827221394	23.13901901	41.75420761
33	2005/2/18	14.35346317	29.85952568	1.315786242	11.52789211	14.44144249	18.01099205	31.40883827	23.25185776	16.24875069	21.30426407	28.89509773	23.26543045	16.24284935	11.97223282	12.62296104	864.56073	24.3164196	15.84249115	12.21000004	13.41466904	7.599999905	6.429719448	33.36571121	12.85745525	16.89999962	9.897699356	45.27179337	14.82535934	1.765499949	19.5526638	3.321974993	46.40283966	36.00619888	4.519408226	38.36307526	14.98530579	5.311182976	36.73041534	37.17053604	35.78982544	94.98999786	37.11929321	30.21345711	9.444870949	13.74278069	7.765645027	22.67987251	42.20719528
34	2005/2/22	14.29865742	29.46516037	1.292747498	11.29925442	14.1426506	17.9386673	30.74896622	23.37996483	16.3076725	21.1773262	29.89458275	22.759161	15.74684429	11.58975792	12.23125267	851.6420288	23.93893623	15.54581356	12.03999996	13.10839653	7.349999905	6.328551292	32.76251221	12.90178967	17	9.81097126	45.00894165	14.66602516	1.735999942	19.41733551	3.279972076	46.26220703	35.4858284	4.418509007	37.13523102	14.59944439	5.288980961	35.64587784	36.52891541	35.55841064	93.05999756	36.67622757	29.85675621	9.227720261	13.56818104	7.616555214	21.81209183	42.18562317
35	2005/2/23	13.994174	29.6947155	1.337309241	11.37226009	14.23602676	17.87355423	30.86894417	23.47621346	15.12273121	21.28901672	28.56526756	22.85493851	15.65053082	11.70522213	12.23777962	861.048645	24.18109894	15.8155117	11.56000042	13.33809566	7.449999809	6.39374733	32.87560654	12.74661922	16.60000038	9.805714607	44.78987885	14.5863657	1.707000017	19.34567642	3.283676147	46.92623138	36.20726395	4.395224094	37.00188828	14.62617302	5.333384991	35.0002861	36.84660721	35.69725418	94.45999908	37.07708359	30.20684052	9.206637383	13.82037449	7.687857151	21.82473564	42.24315643
36	2005/2/24	14.12205887	29.6593895	1.347919345	11.52789211	14.42899704	17.70719719	30.6889782	23.94459152	15.26021099	21.64443779	29.77464485	23.07386971	15.87205315	11.89285278	12.39772701	855.2791748	24.26674843	16.03667831	11.27000046	14.23394299	7.590000153	6.512899876	33.53539276	12.99046612	17.62000084	9.868794441	45.19879913	14.61823654	1.734500051	19.44917107	3.28614831	47.60586548	36.78085327	4.458426952	37.01300049	14.60478878	5.358053207	34.76789856	37.70624161	35.93528748	95.76000214	37.93510056	30.51729393	9.333132744	13.95229816	7.55173111	21.65202904	42.89748001
37	2005/2/25	14.34128666	29.8712883	1.348828673	11.52789211	14.40098286	18.19182777	30.70897484	24.06007576	15.829772	21.83229637	29.92456818	23.41137695	16.08875084	12.13099575	12.63928413	857.2860718	24.67357445	16.1553421	11.09000015	14.6703825	7.599999905	6.641044617	33.742733	13.24170303	17.77000046	9.994942665	45.86325836	14.8173933	1.749500036	19.69597244	3.294796467	48.99637604	37.37218857	4.48281765	37.81304169	14.87208176	5.414792061	35.69752121	37.68132401	36.08733749	96.88999939	38.6735611	30.90701675	9.413425446	14.06093216	7.593866825	21.77418327	43.11317444
38	2005/2/28	14.61532688	29.65351486	1.359893441	11.50867558	14.31383419	18.48116112	30.86894417	23.55962563	15.7773962	21.81198311	29.70467949	23.47522736	16.08393478	12.08048344	12.5119791	837.8452148	24.55224419	16.10680008	11.01000023	14.54786873	7.570000172	6.37576437	33.73016357	12.89440823	17.45000076	10.07641411	44.98701859	14.60230255	1.758999944	19.51286125	3.246615887	49.12137985	37.02920914	4.424052715	37.2130127	14.73843193	5.392590046	35.89376068	38.05119705	35.80304718	96.90000153	38.65949249	30.81455231	9.381732941	13.83589745	7.707305431	22.75568199	43.04846191
39	2005/3/1	14.90762806	29.97134972	1.348980427	11.81800747	14.30450153	18.51009369	31.16388512	24.38087273	15.96724892	21.83229637	29.53476715	23.54820633	16.23321915	12.18151474	12.42710495	834.7091064	24.95906639	16.17152405	10.97000027	14.69717216	7.400000095	6.755701542	33.82443619	13.0569706	17.95999908	10.10006905	45.44703674	14.87316132	1.769500017	19.46509552	3.341741323	47.69179153	37.47270584	4.551564217	38.02415848	14.81862164	5.528268814	36.02805328	37.73776627	36.13363266	97.33000183	38.32190323	31.09857178	9.248613358	13.78546047	7.914733887	22.94947433	43.05566025
40	2005/3/2	14.82237053	30.60115433	1.337460637	11.87948608	14.33562469	18.38713264	31.16888428	24.19480705	15.95416451	21.77137566	29.53476715	23.55276108	16.3295269	12.26089382	12.40425777	817.5564575	24.79491806	16.24165344	11	14.61295891	7.429999828	6.526389122	33.85585785	12.72445011	17.64999962	10.19994545	44.86289978	14.8173933	1.774999976	19.29791069	3.35532999	48.41832352	37.2834816	4.509428024	37.79079819	14.78654385	5.626942635	35.84213257	37.34908295	36.1666832	98.33000183	38.89157104	31.05856895	9.347922325	13.71562099	7.983217239	22.70935059	42.92622757
41	2005/3/3	14.8771801	30.54817581	1.266828895	11.93712616	14.32005405	18.16289711	31.16888428	23.6943512	16.24221039	21.66982841	28.85511971	23.37944794	16.35360909	12.311409	12.73068047	816.2996826	24.57364845	16.26862144	11.05000019	14.63209915	7.550000191	6.733219624	33.6296463	12.63578033	17.52000046	10.37340355	45.24988556	14.94484901	1.782500029	19.24219131	3.459103823	49.60571671	37.8984642	4.468403816	37.80190277	14.86138535	5.617075443	35.86277771	37.38042831	36.17329788	98.37000275	40.38252258	30.89850235	9.379617691	13.61086178	7.862557411	22.07326508	43.12755966
42	2005/3/4	14.6823082	30.76006508	1.297749639	12.0370369	14.44455719	18.35095978	31.87874603	23.8162632	16.57609558	21.7612114	29.12497902	23.63941956	16.49325943	12.64336681	12.79270744	818.0593872	24.70211792	16.44123077	11.39999962	14.89625168	7.53000021	6.834387302	33.89353943	12.47321224	17.43000031	10.51006699	45.30101395	14.96079063	1.792500019	19.46509552	3.459103823	51.31653595	38.51935577	4.425159931	38.58530426	15.02175999	5.698482037	36.41539383	37.99475479	36.33197784	98.40000153	41.0576973	31.19861984	9.654305458	13.68070316	7.973433018	22.41026688	42.71052551
43	2005/3/7	15.07204819	30.70709801	1.295930624	12.03319168	14.51925564	18.43776703	32.52861786	23.77134705	16.39932251	22.0150795	29.73466492	23.68791008	16.64253616	12.73717976	12.85145855	827.1069946	24.73781395	16.3441391	11.47999954	14.7622633	7.880000114	6.901830673	34.17629623	12.67272186	17.46999931	10.65462017	45.35212708	15.11214447	1.815999985	19.85519218	3.491223574	50.36346054	38.18822098	4.50166893	38.33527374	15.11263752	5.807024956	36.70976639	37.68759918	36.33197784	99	41.00141144	30.99187088	9.692340851	13.6884613	7.993000984	22.53664589	42.67457581
44	2005/3/8	14.83455563	30.10084534	1.228632689	12.06201458	14.47256279	18.31479263	32.46862793	23.70718575	16.28803635	22.02521515	30.0844841	23.5863266	16.67624092	12.48460197	12.87757492	838.6678467	24.62361717	16.34952927	11.38000011	14.79671478	7.690000057	6.67251873	34.26426697	12.42887688	17.12000084	10.75711346	45.08927155	15.12011623	1.791499972	19.34567642	3.522110224	50.2697258	38.37154007	4.51497364	38.0963974	15.02710915	5.713283539	36.4515419	37.19236374	35.98155594	98.97000122	40.89592743	30.8518219	9.658535004	13.6496582	8.025612831	22.3302269	42.44379807
45	2005/3/9	14.62140846	29.76534081	1.192862272	11.62587547	14.28582382	18.20629311	32.24867249	23.68793488	16.04580498	21.96430588	30.14445305	23.06454277	16.21876717	12.09491348	12.68172073	824.3422241	24.48800468	16.1661377	11.13000011	14.48661613	7.599999905	6.636548996	34.13154602	12.31064701	16.94000053	10.58891201	44.63653183	14.77756023	1.769999981	19.13868523	3.466516018	49.09794998	38.35970688	4.465076447	37.41857529	14.89347172	5.629409313	35.24818039	37.14222336	35.47244263	97.02999878	40.61460495	30.47836113	9.658535004	13.59922123	8.126707077	22.38920975	41.86680603
46	2005/3/10	14.56052017	29.62996864	1.207413077	11.6066618	14.40721035	18.04716682	32.6485939	24.28463554	16.21602058	22.16048431	30.13445854	23.21692467	16.47399902	11.91450119	12.61643791	830.876709	24.40235901	16.18231964	10.94999981	14.44067669	7.5	6.519643784	34.47286224	12.43626404	17.02000046	10.59679508	44.56351852	14.85722542	1.745499969	19.25014687	3.460340023	47.47305679	37.90439224	4.463968754	37.4574585	14.94692326	5.587473869	35.45478439	38.75954819	35.72370148	98.05999756	40.77636337	30.58506203	9.578242302	13.71174526	8.182142258	22.15330696	42.19135666
47	2005/3/11	14.21339798	29.95958519	1.22075057	11.58744621	14.31694889	17.69272423	32.20368195	23.82268524	16.11127472	22.17066956	29.89458275	22.85675621	16.16580009	12.02274895	12.53809261	813.1584473	24.37381744	16.13376617	11	14.27924442	7.320000172	6.627555847	34.39068604	12.11852169	16.36000061	10.62307644	43.67269516	15.13604641	1.737499952	18.95557785	3.467749834	48.04333115	37.66194153	4.450653553	37.1241188	14.86138535	5.668879509	34.99513626	39.1983757	35.39972305	98.30000305	40.4317627	30.52501678	9.599370956	13.59922123	8.175621033	22.01007843	42.47262955
48	2005/3/14	14.41436291	29.21205521	1.222266912	11.73154449	14.35429096	17.70719719	32.66358948	23.87401009	16.17019463	22.37449455	29.87459183	23.2492466	16.49325943	12.48460197	12.71762276	802.3514404	24.55224419	16.25783157	10.89999962	14.47911644	7.150000095	6.677016258	34.51078796	12.21458626	16.44000053	10.76499748	44.12540817	15.0563879	1.730000019	19.25014687	3.538169146	48.66828537	37.97534561	4.557175636	37.47412872	15.03245735	5.68614769	35.69752121	38.96642303	35.60469437	85.75	40.58647537	30.54504204	9.654305458	13.52161884	8.191926956	22.28810692	42.65293884
49	2005/3/15	14.16468334	29.25914574	1.241668344	11.55286503	14.21112728	17.34552574	32.26367188	23.46338272	16.10473251	22.53755569	29.97454071	23.10147667	16.32471466	12.72996902	12.65234184	778.0985718	24.30957603	16.10140038	10.78999996	14.33689213	6.920000076	6.62530756	34.60558319	11.97073364	16.06999969	10.77289677	42.79645538	14.87316132	1.708999991	19.06703186	3.545581818	47.99646378	37.54367447	4.594902515	37.22411728	14.79189777	5.673813343	35.45478439	38.50880432	35.37325287	85.25	41.1280098	30.37164116	9.52963829	13.32374287	8.123444557	21.7447052	42.44379807
50	2005/3/16	13.72013283	29.38275146	1.248336911	11.45488071	14.13643074	17.38169479	31.58880234	23.04634476	15.79049301	22.62926865	29.17495346	22.88445663	16.28619194	12.62171936	12.46954346	790.4133301	24.31671143	16.05825043	11.47000027	14.13318062	6.679999828	6.458943844	34.25795746	11.84511852	16.03000069	10.60181522	42.33642578	14.91298676	1.693500042	18.76451302	3.57028985	48.00429153	37.22434616	4.526110172	37.11300278	14.72773838	5.646677494	35.07260513	37.89447784	34.83111572	87	39.92539215	29.87812614	9.504285812	13.00558949	8.139752388	21.75312424	42.04712677
51	2005/3/17	13.79930019	29.31212234	1.280773997	11.67967606	13.85943031	17.32383156	31.93873405	23.11050797	15.94106197	22.76175499	29.63471603	22.95371246	16.3295269	12.62893677	12.46627712	764.0245361	24.2524662	15.98811913	12.14000034	14.42530537	6.699999809	6.564608097	33.97353363	11.94856548	16.12000084	10.70183086	43.04473495	14.82535934	1.698500037	18.46198654	3.54805398	48.88701248	37.50820541	4.488381386	37.2130127	14.74377346	5.6787467	35.35148621	38.3144722	34.679039	87.23000336	40.00979614	29.86476517	9.618387222	13.19958496	8.051701546	21.66465759	42.37888336
52	2005/3/18	13.6105175	29.36510086	1.302296877	11.69311905	13.84075832	17.11406326	33.89834976	22.98859978	15.87560272	22.81780815	29.66470146	22.78286934	16.16580009	12.54955864	12.44669533	750.9556274	24.33812332	15.80472946	12.09000015	14.56751728	6.579999924	6.440959454	33.51212311	11.81555653	16.07999992	10.82816505	42.97900009	14.96875191	1.707999945	18.15149498	3.507284403	49.31668472	37.41947556	4.410707474	37.00188828	14.73843193	5.68614769	34.91250229	39.02283859	34.64596939	86.51999664	40.19967651	29.97148705	9.639514923	13.14914894	7.94408083	21.66887474	42.66015625
53	2005/3/21	13.7505827	28.66467094	1.324728847	11.68351555	13.65401554	17.36723137	33.34345627	22.91160965	15.61373329	22.87895966	29.08500099	22.71360779	16.17543602	12.42687607	12.41731453	727.5824585	24.22391701	15.64290524	12.06000042	14.32920837	6.619999886	6.481425762	33.57532883	11.83034039	15.75	10.68603706	42.4021492	14.80146027	1.683500051	18.40626144	3.538169146	48.92608261	37.50228882	4.482831001	36.7518692	14.6315155	5.671346664	34.76272964	38.74073792	34.57323837	85.23000336	39.97462082	29.54465866	9.582465172	13.10259151	7.869079113	21.63938713	42.61687851
54	2005/3/22	13.7505827	28.88244629	1.298355579	11.6066618	13.61978054	17.56252861	33.17349243	22.98859978	15.51553059	22.91462326	28.90999985	22.20568466	15.85760593	12.23202705	12.17575741	706.2197876	24.17396164	15.48108101	12.35000038	13.93715191	6.420000076	6.492665768	33.37306976	11.68255424	15.38000011	10.54654217	42.48247528	14.65009975	1.657500029	18.12760544	3.560406446	48.28550339	37.38401031	4.250926018	36.17406464	14.37491608	5.548003674	34.28758621	38.32700729	33.83932495	84.95999908	40.24185944	29.11782074	9.434556007	12.94738674	7.696239471	21.69836617	42.27790833
55	2005/3/23	13.72013283	28.85890961	1.28986752	11.86988354	13.88121796	17.57699013	33.12849808	23.24523926	16.0720005	23.03181648	29.15999985	22.2287693	15.81426239	11.57532215	12.29326439	712.5031738	23.78141022	15.4541111	12.55000019	13.96021557	5.960000038	6.654533386	33.4678688	11.97812653	15.64999962	10.54127979	42.97900009	14.41111183	1.659000039	18.04004669	3.533228159	46.63719559	37.49043655	4.277553558	36.11294556	14.42838001	5.598162174	34.3134079	38.08251953	33.33683014	85.12999725	39.98166656	29.3312397	9.43033123	13.1064682	7.686450481	21.64780617	42.40771866
56	2005/3/24	13.76885319	29.18263054	1.288351536	11.74115181	13.98703766	17.64932823	33.27000046	22.96934891	15.97379303	23.00634003	28.79999924	22.30265045	16.07911491	11.75573826	12.11699963	698.8057251	24.01694489	15.50805092	12.35000038	14.06015587	6.309999943	6.571350574	33.34777832	12.2884798	16.12000084	10.63076401	43.0666275	14.44297314	1.644000053	17.84897041	3.540640116	46.6059494	37.6974144	4.23871851	36.25184631	14.48183441	5.427125931	34.32890701	37.91326904	33.24427414	85.18000031	39.94648743	29.17783356	9.373282433	13.23062611	7.621233463	21.79525185	42.14086533
57	2005/3/28	13.70795631	29.8477478	1.289261699	10.38086128	14.06173706	17.77229309	33.55500031	22.87952805	15.98034286	23.0929718	28.57999992	22.26109314	16.09356499	11.95057964	12.25083542	716.5244141	24.3452549	15.52963352	12.44999981	13.94099617	6.380000114	6.519643784	33.57532883	12.15547085	15.47000027	10.64655495	42.69422531	14.37128067	1.669499993	18.15945625	3.497401953	46.48093414	37.50228882	4.218744755	36.17962646	14.6475563	5.315294743	34.31856918	38.42732239	33.77983093	84.98999786	40.86076355	29.53798676	9.284531593	13.11034489	7.751677513	22.29653549	42.44379807
58	2005/3/29	13.68968773	29.4298439	1.265616536	10.39623165	14.23913956	17.4757309	33.11000061	22.53305817	15.98689556	22.9044342	28.95999908	22.03483391	15.80945492	11.79903603	12.09414864	731.3522949	23.7671299	15.72027588	12.13000011	13.5912199	6.170000076	6.519643784	33.74596786	12.0520153	15.42000008	10.55707264	42.54087448	14.05262375	1.671499968	18.16741753	3.522110224	45.73880768	36.86955261	4.070057869	36.0851593	14.32680607	5.12123251	34.37022781	38.00102997	33.66081238	83.80000305	40.26296616	29.27122116	9.092248917	13.06767368	7.70602417	22.06484604	42.47983551
59	2005/3/30	13.56180382	29.67705345	1.297445774	10.72093773	14.5503788	17.76506424	33.86500168	23.30939293	15.94106197	22.92481232	29.55999947	22.40422249	16.15616989	11.80625153	12.34550571	718.2837524	24.35238838	15.91637611	12.69999981	13.99481392	6.360000134	6.730971813	34.01144791	12.29586411	16.20999908	10.55443764	43.07393265	14.19602203	1.715999961	18.35052872	3.601172924	46.39502716	37.27373505	4.102235317	36.11885452	14.48183441	5.025846958	34.78260803	38.26432419	34.1114769	84.87999725	41.34602356	29.35791016	8.730929375	13.30047226	7.865818501	22.46081543	42.64572525
60	2005/3/31	13.51917267	29.6947155	1.263190985	11.00721455	14.50991535	17.46849442	33.58499908	23.18749046	16.09163666	22.9044342	29.76000023	22.63049507	16.4017601	11.82068253	12.16270065	696.2927856	24.05262566	15.68758583	12.72999954	13.97558784	6.239999771	6.618563652	34.16947937	12.00768089	16.12000084	10.59391785	42.5043869	14.52263927	1.713500023	18.18334961	3.566583157	47.83242035	37.61846161	4.110002995	36.13569641	14.43372536	4.867967606	34.91835022	38.82224655	34.04520798	85.69999695	41.11393356	29.41127396	8.764733315	13.1840601	7.92451334	22.7514782	42.13365555
61	2005/4/1	13.44000435	29.84184456	1.23954618	10.82853031	14.37608624	17.6782589	33.38000107	22.91160965	16.34695435	22.8432827	30.11000061	22.65358353	16.43546867	11.9289341	12.11047077	640.2474976	23.86706352	15.65490532	12.51000023	13.82952976	5.889999866	6.607322216	33.75230789	11.83034039	16.19000053	10.52022266	41.87640381	14.45890522	1.700500011	17.93655014	3.518403292	49.01200867	37.582798	4.126645565	35.6473732	14.39630318	5.071895599	34.80872726	38.80970383	33.73370361	85.02999878	41.33899307	29.35124207	8.802765846	13.09483433	7.862557411	21.31503105	41.51340866
62	2005/4/4	13.03808594	30.20091248	1.245608687	11.08790302	14.37296772	17.6131649	33.29000092	22.84102249	16.11782074	22.86875725	31.31999969	22.69513512	16.35360909	11.9433651	12.08109283	669.7780762	23.55301857	15.6276741	12.84000015	13.89871502	6.050000191	6.677016258	34.55503082	11.85989475	15.94999981	10.5254879	41.86180878	14.27568722	1.75	17.99227524	3.533228159	49.47293091	37.56497955	4.034550667	35.28814316	14.56201553	5.058739662	34.63644409	38.5401535	33.998806	85.33999634	41.02251053	29.45128059	8.699230194	13.08706856	8.019088745	21.00751114	41.25377274
63	2005/4/5	13.00763798	30.45988655	1.269859791	11.32999039	14.69043732	17.9820652	33.42499924	22.65496254	15.71193314	23.0165329	30.88999939	22.89831352	16.54622841	12.36913967	12.09414864	666.0082397	23.51019287	15.49694538	12.69999981	13.99865627	6.010000229	6.88609314	34.52975082	11.83772755	15.85000038	10.51232433	42.248806	14.33941269	1.764000058	17.69772148	3.552993059	48.8479805	37.78489685	4.0722785	35.29375458	14.66893673	4.999533176	34.62079239	38.37089157	33.94579697	87.19999695	41.02251053	29.55133057	8.580904961	13.31598663	8.038656235	21.18023491	41.89564514
64	2005/4/6	13.1903286	30.16559982	1.283199072	11.25698185	14.81803989	18.06162834	34.04999924	22.71912003	13.95742512	23.05729675	32.06999969	23.10609818	16.50769043	12.27532387	12.07456684	665.8826904	23.50305939	15.58954048	12.42000008	13.91409111	6	7.047961712	34.58663177	11.82294655	15.73999977	10.50179768	42.38755417	14.34737587	1.741000056	17.8808136	3.539404154	49.48852539	37.63630676	4.134413719	35.91678619	14.62082195	5.019269466	34.68343353	38.5150795	34.15124512	86.55000305	41.09284973	29.74472618	8.625275612	13.26166248	8.035393715	21.4877491	42.1769371
65	2005/4/7	13.14161491	30.20091248	1.320484638	11.37418461	15.04835701	18.00376129	34.19499969	23.15541649	14.17346668	23.16939926	33.20999908	23.18921852	16.59438324	12.36192417	12.15943909	662.9923706	24.05976295	15.56775379	12.39999962	13.94484043	6.199999809	6.969275951	34.61823273	11.93379021	16.18000031	10.54127979	42.89868546	14.33941269	1.745000005	17.9763546	3.571523428	48.50424957	37.71951294	4.194332123	36.14690781	14.70101452	5.150835991	35.45082474	38.53388977	34.29704666	86.90000153	41.50074005	29.89812279	8.716135025	13.49446201	7.781028271	21.54249954	42.74668503
66	2005/4/8	13.013731	29.95958519	1.325941086	11.11096191	14.89585018	17.14299583	33.63000107	22.88593674	14.19965172	23.04710388	33.63000107	23.00913811	16.62809563	12.2464571	12.10394287	652.3110352	23.8884697	15.4697094	12.40999985	13.67194843	6.110000134	6.91981554	34.25795746	11.87467384	17.09000015	10.53338242	42.84757233	14.27568722	1.730000019	18.03208351	3.583878279	47.309021	37.23211288	4.139961243	36.00097656	14.54598045	5.1343894	35.10627365	38.34581757	34.1578598	85.29000092	41.21240997	29.7980938	8.629501343	13.36642456	7.683193207	21.24341774	42.14809036
67	2005/4/11	12.87366295	30.01843452	1.270769715	11.27811527	14.86161423	16.88259315	33.40000153	22.67420959	13.95742512	22.75665283	33.72000122	23.20768166	16.80145264	12.23924351	12.06477261	654.6986084	24.06690788	15.38800812	12.51000023	13.58738232	5.960000038	6.800665379	34.14416885	11.82294655	17.02000046	10.56759644	43.32219315	14.1641531	1.730000019	18.20723724	3.628351688	47.54337311	37.26777649	4.092250347	36.40510941	14.47649384	5.131100655	35.37772369	38.38343811	34.01204681	85.48000336	41.77503204	29.99816322	8.318887711	13.40910435	7.614709854	21.50037766	42.09761429
68	2005/4/12	13.00763798	30.34804916	1.293201566	11.33767986	14.90830517	16.95493317	33.45000076	22.4111557	14.27821732	22.87385178	33.97000122	23.49859047	16.90257645	12.52790546	12.17575741	668.5214844	23.95985031	15.40979767	12.92000008	13.64887142	5.900000095	6.937801361	34.63720703	11.76383495	17.22999954	10.63339806	44.23492432	14.1641531	1.73150003	18.30276108	3.706183434	46.41845322	37.10136795	4.082262516	36.84852219	14.78654385	5.226485729	35.98329163	38.46492386	34.56877136	85.51000214	41.10691833	30.35830688	8.673875809	13.56430054	7.670145512	21.70257378	42.19857025
69	2005/4/13	12.67270184	29.75358009	1.244092941	11.29733181	15.03821182	16.72346306	32.53499985	21.87862968	14.11455059	22.83818436	32.81999969	23.47086906	16.8159008	12.52790546	12.05171394	648.5411987	23.93843079	15.16467476	12.89999962	13.25297832	6.099999905	6.877100468	34.44757462	11.41653538	17.05999947	10.55970192	44.15461731	14.14821625	1.715000033	17.86489296	3.588820696	45.04356003	36.28111267	4.078935146	36.61839676	14.53529072	5.1343894	36.09813309	37.68133163	34.51575851	84.58999634	41.26163101	30.08485985	8.432991028	13.47117996	7.608184814	21.42034149	42.28512192
70	2005/4/14	12.58744621	29.28857422	1.129505515	11.4510355	15.11646843	16.53539658	31.73999977	21.58990669	14.19311523	22.68532753	31.67000008	23.40623856	16.71958923	12.26811028	11.82648087	645.7765503	23.48878479	15.17556477	12.68000031	13.19147587	6.400000095	6.77818203	34.20106125	11.27613544	16.26000023	10.39388275	43.57045364	13.82956505	1.698500037	17.61810112	3.644412994	45.49664688	35.06859207	4.0855937	36.54542923	14.40698624	4.97979784	35.64396286	37.53714752	33.87288666	83.98999786	40.90296173	29.7980938	8.287196159	13.49446201	7.513620377	20.88536644	41.81632996
71	2005/4/15	12.42302322	28.8118248	1.071605563	11.62395573	15.611063	16.27499962	30.32999992	21.07020569	13.60391045	22.14519691	31.65999985	23.00451279	16.4643631	11.91450119	11.65347099	642.2579956	23.47451591	15.03939056	12.28999996	12.47656345	6.849999905	6.744460106	33.69543457	10.71454716	15.44999981	10.01487064	43.77490616	13.66227627	1.651000023	17.05285835	3.580172062	43.41085434	33.64204788	4.000152111	36.60717392	14.35353661	5.071895599	35.70137787	33.23052979	33.61441803	82.77999878	40.0871582	29.53132439	8.177321434	13.39358616	7.344038963	20.5146656	41.16723251
72	2005/4/18	12.58744621	28.81769943	1.079790473	11.39723682	15.33246422	16.32562637	27.38500023	21.40384674	13.24385071	22.09424019	31.69000053	23.11534119	16.6473465	11.9289341	11.88197231	644.1430664	22.94635201	15.08840752	12.5	12.61108875	6.880000114	6.760198116	33.32250977	10.98056412	15.27999973	10.02013588	43.10313034	13.74193764	1.649999976	17.18023109	3.480106354	44.8170166	34.02840424	4.031220436	36.89342499	14.40164375	4.996244431	35.61265564	33.56277084	33.75361252	83.23000336	40.0308876	29.83143425	8.135059357	13.21898651	7.363602161	20.76798248	41.18885803
73	2005/4/19	12.64834595	30.03020668	1.124352336	11.51251602	15.07889843	16.23159218	29.04999924	21.71822929	13.42060661	21.98723221	32.25	23.30003738	16.73884201	12.23924351	11.84279919	648.1642456	23.55301857	15.12109852	12.31999969	12.80327225	6.949999809	6.766941071	33.61956406	11.08401585	15.27999973	10.23859406	42.77455139	13.86143589	1.639000058	17.09266663	3.811194658	45.80131531	34.62874222	4.0722785	37.23580551	14.54598045	5.065317154	35.98329163	33.60038757	33.50174332	83.47000122	40.85372543	29.96482468	8.413975716	13.08706856	7.41904211	20.77220345	40.90037537
74	2005/4/20	12.49001503	29.63584137	1.076455593	11.39339447	14.80656528	15.8409977	28.625	21.44232559	12.99507427	21.81398773	31.73999977	23.10147667	16.6473465	12.0371809	11.82648087	641.0013428	23.3603096	14.99036789	12.47000027	12.4804039	8.359999657	6.539878368	33.84711456	10.90667152	14.64999962	9.988548279	42.44596863	13.50294781	1.662500024	16.96528625	3.729653597	44.81565475	33.94518661	4.237607956	37.37052536	14.30542469	4.907437801	35.55522537	33.13022614	33.1571312	82.72000122	40.24888992	29.49797821	8.327338219	13.20346642	7.174458981	20.46399879	40.41716766
75	2005/4/21	12.97719097	30.06552696	1.127080441	11.49906921	15.05698776	15.88439751	29.77000046	22.03902245	13.29622078	22.62418175	33.02000046	23.40623856	16.79663277	12.05161381	11.82321835	652.1854248	23.83851624	15.19734859	12.75	12.85323811	8.340000153	6.503907204	33.998806	11.1800766	14.98999977	10.19911289	43.26377487	13.55074406	1.686499953	17.33945084	3.829722404	46.24721146	34.73570633	4.351900101	37.46592331	14.48718071	4.963353157	35.76925278	33.14904022	33.40233994	83.06999969	41.54998779	29.60468102	8.553430557	14.00273609	7.272293568	20.67509842	41.54947662
76	2005/4/22	12.84930134	30.06552696	1.076152802	11.52789211	14.89108562	15.73250484	30.14500046	21.68614006	13.32240868	22.59360123	32.61999893	23.5863266	16.83997536	11.97223282	11.95052147	632.7078247	23.50305939	15.25181961	12.5	12.55343151	8.159999847	6.200406551	34.4918251	11.05445671	14.60000038	10.1227808	43.00090408	13.61447716	1.65199995	17.12451172	3.624643564	46.07510757	34.36719894	4.417366028	37.46592331	14.41768837	4.812051773	36.56795883	32.67261887	33.01132965	82.33999634	40.70603561	29.59134102	8.50906086	14.21225357	7.164673328	20.5526638	41.21771622
77	2005/4/25	12.98328209	30.74829483	1.121017456	11.50867558	14.95369148	15.80482578	30.02000046	21.6219883	13.84613991	22.69042206	32.95999908	23.72947311	16.91702461	12.05883026	11.86564732	650.4262085	23.51019287	15.36077023	12.90999985	12.97239685	8.220000267	6.222887039	34.56765747	11.07662773	14.69999981	10.25701904	42.37294769	13.61447716	1.676499963	17.42703438	3.676534414	46.93559265	34.6227951	4.435119629	38.19561768	14.35353661	5.029137135	37.02733612	32.89202881	33.78010559	83.16000366	41.90162277	29.89812279	8.599921227	14.17345428	7.216854572	20.84397888	41.25377274
78	2005/4/26	12.9954586	30.99551773	1.097069383	11.50291061	15.00691223	15.5878315	29.55999947	21.50650406	13.82649994	22.23691559	31.92000008	23.5724659	16.80145264	12.00109863	11.80036736	641.7555542	23.73145866	15.28451252	12.56999969	13.7372818	8.18999958	6.103736401	34.52975082	11.08401585	14.61999989	10.10698986	41.76688766	13.74193764	1.635499954	17.19615936	3.510991573	46.12203979	33.7312088	4.425134182	38.16754913	14.05416489	4.973221302	36.81330872	32.35289764	34.16449738	83	41.49372482	29.7514019	8.240708351	14.25881577	7.141849041	20.77220345	40.78496933
79	2005/4/27	12.92846966	31.50171089	1.089794636	11.61050415	15.17281628	15.52995872	29.22500038	21.40384674	14.11455059	22.36431122	31.70000076	23.72023201	17.00370598	11.9289341	12.93633652	651.5570679	23.8813324	14.8923254	12.42000008	13.72190666	8.529999733	6.047532082	34.72569275	11.03229141	14.51000023	9.891167641	42.28532791	13.89329624	1.585999966	17.02101326	3.596714973	45.15203857	33.32701874	4.424025059	38.57166672	14.04348087	4.900858879	37.28312302	32.56605148	34.52901077	84.30999756	41.95788956	29.92480469	8.397070885	14.35968971	7.21359396	21.20284653	42.35725021
80	2005/4/28	12.57526875	31.47815514	1.077365398	11.59513378	15.05385971	15.63845825	29.23500061	21.50650406	14.16037655	22.0636692	31.30999947	23.56323433	16.85442543	11.5681057	12.89063263	642.6351929	23.80996323	15.11020184	12.21000004	13.67963314	8.430000305	5.973342896	34.60558319	10.99534225	14.15999985	9.925383568	41.87640381	13.59854221	1.626000047	16.76625633	3.514717102	44.29154587	34.18294144	4.356337547	38.27980804	13.86706829	4.775871277	37.07432175	32.18993759	34.26391602	82.69000244	41.29679489	29.80475807	8.236483574	14.12302113	7.135326385	20.91997337	41.96055603
81	2005/4/29	12.63616467	31.40163803	1.093128443	11.77381611	15.38880825	15.69633007	29.73500061	21.88504601	11.77740383	22.13500977	31.82999992	23.87260628	16.9603653	11.60419083	13.26928806	638.9907227	23.61724854	15.16467476	11.81000042	14.07168865	8.420000076	5.995826244	35.49679565	10.987957	14.22999954	9.967499733	42.5043869	13.72600174	1.618000031	16.71814728	3.540807009	44.03339767	34.90808105	4.376309395	38.6278038	14.05951023	4.756136894	37.58590698	32.81680298	34.92665482	83	41.85942459	30.0381794	8.346354485	14.39460564	7.073363781	21.25351524	42.20578003
82	2005/5/2	12.77013588	31.23682404	1.104344726	11.9486599	15.4576807	15.89163017	28.57500076	21.71822929	12.19639111	22.32863426	32.41999817	24.07578087	17.03260231	11.61140347	13.15178013	671.5375366	23.66721535	15.19734859	11.56999969	14.18315125	8.390000343	6.099239349	35.31983185	11.14312744	14.31999969	10.05698204	42.8913765	13.54278183	1.654999971	16.96671486	3.565656185	44.73743439	35.35982513	4.411817074	38.38082886	14.1397028	4.841653824	37.57546616	32.90455627	35.15862656	83.83000183	41.76095963	30.23825073	8.30832386	14.30925655	7.017925739	21.30417633	42.58803177
83	2005/5/3	12.89802265	31.27215004	1.097675204	11.81992722	15.42011547	15.9856596	28.64500046	21.60273361	12.47134781	22.52226448	32.11999893	24.0573082	17.14817429	11.61862183	13.12892914	669.7780762	23.81710243	15.26272392	11.52000046	14.22927666	8.350000381	6.11497736	35.50943756	11.15051746	14.35999966	10.08067417	42.46057129	13.71007442	1.66050005	17.05490494	3.540807009	43.51711273	35.24689865	4.394064426	38.58850861	14.05416489	4.999533176	37.49194717	33.10515594	35.12548065	84.30999756	42.10557175	30.25159836	8.369600296	14.2782135	7.099452972	21.40550232	42.67457962
84	2005/5/4	12.94065094	31.75478935	1.126171231	11.91983509	15.56097698	15.9856596	28.77499962	22.17375755	12.3142252	22.56303215	32.97999954	24.37129784	17.0952034	11.60419083	13.50431728	683.2238159	23.55301857	15.4261322	11.67000008	14.56751728	8.31000042	6.16443634	36.22999573	11.38697815	14.68000031	9.949067116	43.05201721	13.70210552	1.697999954	19.60473251	3.637714148	43.7283287	35.82344437	4.371871948	39.06561279	14.3321476	4.894280434	37.76860046	33.41233826	35.47010803	85.44999695	42.39391327	30.65840149	8.407634735	14.51488495	7.092931271	21.70948792	43.02076721
85	2005/5/5	12.83712673	32.29042816	1.111923575	12.01974392	15.3982029	15.7831316	28.45999908	22.21226311	12.20948219	22.47640991	33.08000183	24.36667824	17.10482979	11.38769245	13.33457565	677.5689087	24.08831978	15.28994846	11.53999996	14.33689213	8.350000381	6.112728596	36.32481384	11.43131161	14.73999977	10.09909439	42.95709991	13.87736988	1.697999954	19.60473251	3.555716991	44.37758636	35.51436234	4.346350193	39.57076645	14.32680607	4.943618774	38.1079216	33.12396622	35.24477005	85.34999847	42.0141449	30.5783844	8.236483574	14.46056843	7.079885006	21.75592804	42.99191284
86	2005/5/6	13.09289932	32.3787117	1.128899574	12.10236073	15.34498692	15.91332626	28.85000038	22.21226311	12.30768394	22.43054771	34.06000137	24.2466259	17.12914848	11.49594402	13.31499004	680.3336792	24.42376518	15.24638081	11.48999977	14.40608025	8.430000305	6.099239349	36.34377289	11.54954529	14.89999962	10.09646606	42.78186035	13.68617249	1.725999951	19.4203186	3.545778513	44.283741	35.69862366	4.375200272	39.08243561	14.30006886	5.233065128	37.97220612	33.2242775	35.12548065	84.76999664	42.9073143	30.33828354	8.278745651	14.54593086	6.835300446	21.75592804	42.91257477
87	2005/5/9	13.33039188	32.21390915	1.120714426	12.29449272	15.3606329	15.97119904	29.33499908	22.16734505	12.59573269	22.38978195	34.34000015	24.50521469	17.09997177	11.69078922	13.37374592	685.862915	24.43090057	15.17012691	11.56000042	14.45989323	8.800000191	6.222887039	36.25528717	11.58649254	15.05000019	10.19384861	44.05237961	13.70210552	1.731999993	19.99762535	3.542050838	44.87825012	35.51436234	4.382969856	40.49688339	14.60478878	5.091630459	38.70826721	33.54397202	34.98630905	85.34999847	42.59084702	30.49836159	8.325231552	14.56145287	6.913570404	21.96702576	42.98471451
88	2005/5/10	13.31212521	32.03733063	1.104041338	12.28872871	15.2917738	15.81205845	28.76000023	21.89787674	12.62191963	22.04328728	34.52000046	24.32975006	17.10483551	11.47428989	13.15503693	669.4011841	24.2524662	14.97947693	11.43000031	14.10627937	8.550000191	6.155443668	35.79386902	11.68255424	15.06999969	10.01223946	44.56351852	13.55871296	1.711500049	19.78915405	3.51347661	43.869133	35.22906113	4.35411787	40.30605316	14.4657917	5.081763744	38.74478531	33.56905365	34.7808609	84.61000061	42.92841339	30.26493263	8.135059357	14.60800934	6.799430847	21.98391914	42.67457962
89	2005/5/11	13.51917267	31.87251091	1.079487801	12.24261665	15.42011547	15.85546494	28.96500015	21.85296249	12.51717663	22.37449455	35.54999924	24.51906395	17.16318512	11.04129601	13.19095135	668.6469727	24.23106766	15.04483795	11.44999981	14.34458637	8.520000458	6.182420254	35.7369957	11.63821316	15.09000015	10.02802753	44.84828949	13.59854221	1.690999985	20.02167511	3.573108673	44.52622604	35.39549255	4.359665394	40.3565712	14.68497849	4.996244431	38.83877945	33.34336853	34.71458054	84.52999878	42.65300369	30.45166206	8.219577789	14.74381065	6.682027817	21.90369987	42.64572525
90	2005/5/12	13.37911224	31.2839222	1.034622908	12.26183128	15.37628365	15.90609646	28.88999939	22.01336479	12.72011757	22.39487457	35.52999878	24.55139732	17.04647446	10.38459301	13.08975315	659.473999	23.4602375	14.77248192	11.52999973	14.18315125	8.529999733	6.063270092	35.89500809	11.59388161	15.30000019	9.77271843	45.12575912	13.47904873	1.692499995	19.69292641	3.502293587	41.98386383	34.55146027	4.362995625	39.54269409	14.39630318	4.953485489	38.65082932	32.62246704	34.55551147	83.83999634	42.71656418	30.23825073	7.902626514	14.58472633	6.5907197	21.41817284	42.46541214
91	2005/5/13	13.39128971	31.27215004	1.054023623	12.28104401	15.26359463	15.94950104	29.04999924	22.7704525	12.66774559	22.41525459	36.40000153	24.14042473	16.78384399	10.21861649	12.95265388	654.0705566	23.73145866	14.73979568	11.73999977	13.93331051	8.350000381	6.040789604	35.59793472	11.94118214	15.47999954	9.672707558	45.35942459	13.2719202	1.695000052	19.23589325	3.596714973	41.30331421	34.37314606	4.367433071	38.99265671	14.294734	4.96664238	38.51511383	32.53471375	34.29704666	82.72000122	42.01745224	30.09819603	7.799093723	14.49548721	6.662462234	21.15218925	42.29233932
92	2005/5/16	13.12943077	31.64294815	1.07766819	12.48854637	15.48584557	15.92055893	29.95499992	23.36714363	12.78558445	22.42035294	36	24.47288704	16.96378899	10.13201523	13.09955215	663.6207886	23.90988541	14.79427528	11.44999981	14.29845715	8.199999809	6.15994072	35.75595474	11.89676189	15.67000008	9.722717285	45.99468994	13.1125946	1.726999998	19.38823509	3.596714973	41.71009827	35.08638763	4.338584423	39.2283783	14.77585411	5.052161694	38.95882034	33.05500031	34.76760483	83	42.66007614	30.5783844	7.870932579	14.45281219	6.668985844	21.83192444	42.58803177
93	2005/5/17	13.68968773	32.25508499	1.071908593	12.64993572	15.46706772	15.94950104	29.88999939	23.5467968	12.84147263	22.41525459	36.41999817	24.77303314	17.23127556	10.16809654	13.21379852	670.7833252	23.78141022	14.76158524	11.39000034	14.41376877	8.300000191	6.168933392	36.24264908	11.87455177	15.67000008	9.667445183	45.92897415	13.30378819	1.736500025	19.48445129	3.665046692	42.67228317	35.59757233	4.563836575	39.47534561	14.89881134	5.190306187	39.28248978	32.87321091	34.88689804	84.25	43.01315689	30.77179337	7.849802971	14.47221184	6.668985844	22.42300606	42.59523392
94	2005/5/18	13.95763206	32.47288513	1.086459517	12.73639584	15.44828701	16.27499962	30.54999924	23.64944649	13.10447979	22.54773903	36.41999817	24.70375633	17.24100304	10.13923073	13.12214279	669.1497803	24.31671143	15.10475636	11.98999977	14.87116623	8.18999958	6.373514175	36.2742424	11.80051708	15.81999969	9.878002167	45.52737045	13.59854221	1.766499996	19.64482307	3.786800146	42.24984741	36.16817856	4.614876747	40.23870468	14.93622684	5.200173855	39.33469391	33.92636871	35.48336029	87.68000031	43.56396103	31.11190224	8.001939774	14.4877367	6.779863358	23.00986099	42.55194855
95	2005/5/19	14.04897881	34.41525269	1.138296127	12.69714069	15.35124683	16.48475838	31.05999947	23.66869354	13.05188179	22.67003632	36.56000137	24.58834076	17.36259079	10.13923073	13.11887741	666.0082397	24.31670952	15.21369553	12.35999966	14.60595131	8.079999924	6.378011227	36.12255096	11.63764954	15.85999966	10.14647293	45.14037704	13.71007442	1.779500008	19.81320381	3.784316063	43.1025238	36.10279846	4.588245869	40.72141266	14.88277149	5.111365318	40.12818527	33.92010498	35.28454208	89.88999939	43.32387161	30.97854042	7.860370636	14.35581112	6.815737247	22.87899017	42.55194855
96	2005/5/20	14.25602627	34.99208832	1.138296127	12.67983818	15.30116081	16.43413162	31.11499977	23.79059792	13.05188179	22.7770462	35.88000107	24.59756088	17.28964043	10.0959301	13.16470242	675.5586548	24.05200768	15.17556477	12.30000019	14.57905006	7.940000057	6.391499519	36.09094238	11.73389244	16	10.14910221	45.17687225	13.70210552	1.774999976	19.89339066	3.809162855	43.03992462	35.72238541	4.580478191	40.55304337	14.86138535	5.147545815	39.97156525	33.92010498	35.16524124	88.83000183	43.7122612	31.05856895	7.837127209	14.3829689	6.812473297	22.95075417	42.35002518
97	2005/5/23	14.39000225	35.00385284	1.205291033	12.71251774	15.24481392	16.46306419	31.36000061	23.43772125	13.15050602	22.70060921	36.02000046	24.61141014	17.31882858	9.901088715	13.21706963	671.6629028	24.10923958	15.01760292	12.56999969	14.79429626	7.340000153	6.402740479	36.50179291	11.86714458	15.94999981	10.23859406	45.35212708	13.89329624	1.784000039	20.10186577	3.861344814	43.68922424	36.26328278	4.649276257	40.18819046	14.82894993	5.117944241	39.99768066	33.87622452	35.15862656	88.69999695	43.52865982	31.04523849	7.997716904	14.553689	6.828778744	23.12807846	42.47983551
98	2005/5/24	14.54833412	34.86258316	1.203472257	12.68176174	15.23542309	16.39796066	32.41999817	23.64302635	13.20968914	22.70060921	36.75	24.60680389	17.28964043	10.37738037	13.02722836	676.0612793	24.37393951	14.96857548	12.85000038	14.78660679	7.289999962	6.344288349	36.82414246	12.200284	16.12000084	10.22016716	45.65880585	13.83753681	1.77699995	20.22213554	3.83401227	44.51840591	36.11467361	4.610438347	40.24430466	14.83976364	5.081763744	39.45996094	33.92636871	35.05919647	87.20999908	43.95943832	31.08523369	8.018845558	14.40625381	6.740729809	23.05207634	42.02548599
99	2005/5/25	14.32910538	34.81550217	1.205897212	12.73365879	15.10081959	16.1592617	32.75999832	23.34708405	13.11763763	22.52226448	37.08000183	24.7684021	17.24100304	10.50005913	13.14178753	679.5799561	24.59571266	14.94134045	12.76000023	14.6559267	7.190000057	6.270098209	36.67877197	12.14106274	16.15999985	10.04119492	45.54927826	13.77380562	1.762500048	20.00564957	3.752013683	44.8469429	35.68673706	4.597121716	39.59882736	14.83976364	5.009400845	38.8178978	33.31831741	34.88026428	86.80000305	43.39449692	31.03855896	7.927981853	14.30149269	6.668985844	22.86208725	41.65044403
100	2005/5/26	14.46916962	34.94499588	1.234998465	12.58758163	15.0945549	16.66559219	33.09999847	23.79743004	13.18338013	22.60378456	37.99000168	24.77764893	17.23127556	10.59387398	13.42000866	700.0626831	25.03927612	15.02849579	13.78999996	14.80582237	7.239999771	6.452198982	37.13637924	12.35574341	16.36000061	10.31229019	45.78293991	13.98092651	1.772500038	19.96555328	3.841464996	45.23026657	35.81154633	4.65149498	38.73446274	15.01275826	5.012691021	38.87532043	33.53769684	35.04595566	88.41000366	44.4820137	31.15193748	8.008281708	14.33252907	6.659202099	23.16607857	41.57110977
101	2005/5/27	14.56052017	34.67424774	1.229542017	12.49725151	15.02569294	16.70899582	33.16999817	23.60442924	13.15708447	22.68532753	38.15000153	25.04085159	17.2215538	10.55779457	13.55093193	708.7329102	25.11081314	15.11020184	13.78999996	14.81735611	7.179999828	6.454449654	37.04104233	12.3261404	16.20999908	10.22279549	45.89247131	14.17211914	1.774999976	20.04573631	3.838980198	46.23937225	35.88288116	4.660369396	38.95334625	15.12087917	5.058739662	39.06845474	33.56926346	35.2911644	90.66000366	44.50318527	31.11190224	8.042178154	14.33252907	6.668985844	23.1576252	41.39801025
102	2005/5/31	14.62140846	34.8861351	1.205291033	12.4107542	15.10081959	16.83919716	33.11999893	23.85533714	13.05188179	22.31845093	39.58000183	25.20245552	17.35772705	10.74542332	13.60002995	698.052063	25.14658165	15.04483795	14.03999996	14.62133121	7.269999981	6.636548996	36.99019623	12.15586472	16.39999962	10.06224823	45.69531631	14.37128067	1.775500059	19.98960876	3.896132708	45.96557999	35.79965591	4.703644753	38.89722824	15.29387665	5.196883678	39.08412933	33.1146965	35.68881989	90.51999664	45.12462997	30.89184952	7.955315113	14.31701088	6.708118916	22.98030853	41.43406296
103	2005/6/1	14.72494221	35.42173767	1.221660733	12.53184223	15.12898827	16.89706802	33.18000031	23.8296051	13.21625996	22.43563843	38.11999893	25.3963871	17.46473122	10.67325687	13.70804596	706.5533447	25.5686779	15.19734859	14.06000042	14.840415	7.25	6.668023109	37.17449188	12.30392742	16.71999931	10.13331127	46.13343048	14.33941269	1.825000048	19.90141296	3.908555508	46.82608795	36.62585831	4.688112259	39.44167328	15.42363167	5.219908714	39.85150146	33.47457123	35.84124756	91.12000275	45.05400085	31.17469597	7.961669445	14.37132931	6.826380253	23.76981735	41.47735214
104	2005/6/2	14.73102379	35.91029358	1.213778973	12.58565998	15.10707283	17.09959602	33.09000015	24.38932037	13.43325329	22.52226448	38.02999878	25.42871475	17.42096329	10.51449013	13.88152885	703.9084473	25.2181282	14.9522438	13.90999985	14.51754761	7.650000095	6.845628262	37.51137543	12.48160458	17.04999924	10.1570015	45.91436005	14.57840157	1.820500016	20.02167511	3.922219992	46.46622849	36.73879242	4.76467514	39.75598907	15.43983459	5.213330269	39.52261734	33.52508163	35.95390701	91.98000336	45.46357727	31.10061264	7.968025684	14.32865143	7.092472553	24.15402222	41.13837433
105	2005/6/3	14.65186214	35.89852524	1.159213424	12.57220459	15.11020279	16.96939468	32.54000092	24.37001228	13.29516697	22.24201202	36.91999817	25.3132782	17.41122437	10.39181137	13.84224701	693.8330688	24.98204422	14.97402763	13.73999977	14.30230045	7.570000172	6.730971813	37.25078201	12.48900604	17.07999992	10.05961037	44.8993988	14.88112545	1.779500008	19.79717064	3.957005739	46.95905304	36.51885986	4.76134634	39.84018326	15.32090473	5.1343894	39.62179947	33.36722183	35.90750885	91.76000214	45.66130447	30.83123016	7.955315113	14.31313705	6.974211693	23.99780273	40.67679596
106	2005/6/6	14.93198872	36.45769119	1.149513602	12.58950043	15.16655731	17.12129211	32.45000076	24.31211472	13.24913692	22.31335258	37.97999954	24.94655609	17.46959114	10.8248024	13.93062115	690.8104858	25.57583237	14.97402763	13.94999981	14.25617981	7.489999771	6.838881493	37.6511879	12.45199203	17.01000023	10.10698986	44.54891586	14.76959515	1.788499951	19.66085815	3.955764532	47.47534943	36.51291656	4.756906986	39.92436981	15.28306103	5.38107729	40.05509567	33.36092758	35.8809967	91.61000061	46.28982162	30.91205406	8.008278847	14.32865143	6.977495193	24.26801491	40.51813126
107	2005/6/7	14.7493	36.84616852	1.107679367	12.50877953	15.26359463	17.29489517	32.25999832	24.10624123	13.60420132	22.27257919	38.58000183	25.09136581	17.41122437	10.78150272	13.68185902	695.5958252	25.42558861	14.80517101	14.14000034	14.22927666	7.28000021	6.906326771	37.46687698	12.27431488	17.55999947	10.1570015	43.95745468	15.01655197	1.767500043	19.62076378	3.993038654	46.95125961	36.79228973	4.738046646	39.9524498	15.32631493	5.364631653	40.79114532	33.93544388	36.23225403	92.16000366	46.09913635	30.88510513	7.963788509	14.2859726	7.095756531	24.89710045	41.03184128
108	2005/6/8	14.88936138	36.79906845	1.119198203	12.45112038	15.23229122	17.07066154	32.25999832	24.27993965	13.80803394	22.02456856	37.65999985	25.13342285	17.42096329	10.70933914	13.68185902	692.0697021	25.46135902	14.66898918	13.89000034	13.98712349	7.110000134	6.800665379	37.49864197	12.5038147	17.79999924	10.17015839	43.84793854	14.66602516	1.74150002	19.74103546	3.957005739	47.29541779	36.57235336	4.749139786	40.39585876	15.22359848	5.302137852	41.11481094	34.09328842	36.15272903	91.38999939	45.52713394	30.91876984	7.955315113	14.16569328	7.000490189	24.5931015	40.74243164
109	2005/6/9	15.04159832	37.14045715	1.141328335	12.36078072	15.33246422	17.12853241	32.49000168	24.85252571	13.83433628	22.08082771	37.25999832	25.02595901	17.47931862	10.62273884	13.82587814	699.6263428	25.61158752	14.70167255	13.88000011	13.902565	7.539999962	6.789424419	37.77194595	12.88136959	18.20999908	10.18595314	44.10350418	14.68992805	1.75999999	19.75708008	3.938372135	48.6487236	36.40594101	4.699208736	40.58107758	15.39659405	5.56855917	40.95298386	33.94807434	36.24551392	91.98999786	45.97909164	31.04000092	7.951077461	14.20061874	7.079334259	24.80420494	40.53259277
110	2005/6/10	14.91981411	37.19932938	1.085550308	12.40882969	15.3074131	17.31659508	31.12999916	24.49868202	13.43325329	21.94786644	36.56999969	25.06802177	17.37718391	10.70933914	13.81606483	693.8330688	25.4828186	14.79427528	13.97000027	13.78340435	7.460000038	6.931056023	37.61941147	12.69629097	17.56999969	10.22543621	43.96477127	14.63416767	1.747499943	19.80518532	3.966949463	48.76605225	36.37621307	4.721399784	40.63160324	15.35874844	5.640921593	41.30273819	33.85338593	36.25876999	91.48000336	45.65424347	30.97937202	7.940486431	14.16958237	7.095756531	24.88864899	40.27934265
111	2005/6/13	15.0233345	36.93444443	1.088278174	12.60295773	15.2917738	17.25149536	31.64999962	24.4150486	13.80145741	21.93252563	37	25.16145134	17.41609764	10.84645176	13.98299885	698.9963989	25.54006004	14.76158524	14.05000019	13.84516621	7.659999847	6.775936127	37.21263504	12.57044506	17.31999969	10.41757107	43.81872559	14.62620163	1.743499994	19.68490601	3.976886272	49.18849945	36.45943451	4.738046646	40.77753067	15.54255772	5.690259457	41.66294098	33.68291473	36.42446518	91.61000061	45.64012527	30.92550659	8.129034996	14.15017605	7.125322819	24.96041298	40.44576645
112	2005/6/14	15.04159832	37.01096344	1.091309905	12.91240978	15.34498692	16.8753624	31.97999954	24.15771103	13.78173256	21.86092567	36.54999924	25.28759003	17.60090065	11.05572987	14.32340336	699.8782349	25.92638397	14.97947693	14.06000042	13.89533901	7.460000038	6.850121975	37.70202255	12.51121902	17.07999992	10.55200672	43.93554306	14.94484901	1.751999974	19.85329628	4.012917519	49.65004349	36.46536636	4.738046646	40.97397995	15.53175545	5.650789738	42.21628571	33.81549072	36.45096588	94.41999817	44.43964386	30.95916748	8.156579971	14.11525154	7.174600601	28.62511253	40.4819603
113	2005/6/15	15.01115322	36.84616852	1.125564575	12.91817474	15.34498692	16.62942886	32	24.35714912	13.9263916	21.75866127	36.81000137	25.14276505	17.45014191	11.12789726	14.28412724	697.8632813	25.56152153	14.87052822	14.22000027	13.89533901	7.289999962	6.88609314	37.83551788	12.49641323	17.04999924	10.5388298	43.69458771	14.99265766	1.761999965	19.78112793	4.012917519	50.15850449	36.36432266	4.699179173	41.46231079	15.43442917	5.70670557	42.23194504	33.92283249	36.44432831	94.26999664	45.48477554	31.38345146	8.078191757	14.119133	7.210734844	29.26263237	39.79459381
114	2005/6/16	14.96243954	36.96976089	1.151332021	13.13152695	15.36377525	16.88983154	32.40999985	24.74316025	13.86064243	21.88649368	37.04999924	25.27356529	17.37232971	11.22171211	14.23503113	695.5958252	25.39697456	15.14287853	14.64999962	13.91464424	7.5	6.879350185	38.04524994	12.48900604	17.38999939	10.62318039	44.00858307	15.30333996	1.779000044	19.70897293	4.061366081	50.79995346	36.73284149	4.729159832	41.42302322	15.60743427	5.782355785	42.01790237	34.38373184	36.39794922	95.19000244	44.97632599	31.26898003	8.13539505	14.27045536	7.151600838	28.90799522	39.29533768
115	2005/6/17	15.08422947	37.25227356	1.161335588	13.10269451	15.47333622	17.08513451	31.34000015	24.60804558	14.07104492	21.87116432	36.86000061	25.45576286	17.39664078	11.43099308	14.31031418	699.6263428	25.21097374	15.21369553	14.18000031	13.93394375	7.559999943	6.832138062	38.25498199	12.51121902	17.44000053	10.82087803	44.26413727	15.1440134	1.765499949	19.91744804	4.02657938	52.12197876	36.90521622	4.700288773	42.25371933	15.45065117	5.775776863	42.55559158	34.64258194	36.33829498	94	45.63306427	31.41040039	8.129034996	14.37132931	7.168031216	28.85309982	38.87568665
116	2005/6/20	15.17557144	37.25227356	1.14011538	13.22955132	15.46081257	17.25149536	31.09000015	24.38932037	14.05790234	21.74843788	37.00999832	25.45576286	17.45986557	11.54645443	14.2382946	701.2633057	25.41129112	14.94678783	14.06999969	13.82586002	7.449999809	6.834387302	38.24863815	12.34095192	17.53000069	10.74707222	44.64382935	15.25554657	1.784500003	19.80518532	3.975643396	53.16237259	36.87548447	4.682524681	41.98431015	15.45605946	5.788934708	42.50340271	34.83831406	36.19914246	94.79000092	44.96218491	31.45754433	7.932008743	14.5420475	7.148319721	28.8024292	38.99869537
117	2005/6/21	15.02942562	37.83499908	1.147694468	13.04503632	15.47959042	17.27319145	30.79000092	24.36357307	14.15652466	21.60525131	36.83000183	25.51649857	17.40150261	11.39490891	14.27102852	708.9462891	25.61158752	14.87052822	13.98999977	13.70620155	7.369999886	6.922063351	38.36302948	12.35574341	17.79999924	10.85515022	44.65114594	15.35113621	1.769000053	19.89339066	3.995521784	51.40230179	36.84575653	4.706953049	41.74855042	15.40740681	5.84485054	42.32590485	34.40897751	36.28527832	94.43000031	44.33369827	31.70671844	7.8663311	14.56533241	7.062905788	28.8150959	38.1304512
118	2005/6/22	14.99898052	38.27645111	1.168610811	12.94508648	15.56411362	17.29489517	30.55999947	24.5501442	14.30775452	21.46718216	35.81999969	25.64730453	17.56200218	11.35882568	14.23503113	704.6641235	25.81191063	14.9086628	14.02999973	13.74094582	7.25	6.935554504	38.35032272	12.5038147	17.90999985	10.88941765	44.45399094	15.90877151	1.761000037	19.925457	3.943341255	51.58221817	36.81011963	4.72138834	41.45667648	15.46686745	5.858006477	42.21628571	34.06804657	36.30515671	93.22000122	44.58086395	31.69999695	7.787944317	14.52265263	7.099039555	28.92908096	37.73251724
119	2005/6/23	15.11467361	37.96448898	1.178918123	12.86820412	15.36377525	16.63665962	30.04999924	24.85894966	13.88036346	21.08365059	35	25.58657074	17.69331741	11.43820858	14.00917721	695.2180176	25.447052	14.6036253	13.69999981	13.39356804	6.929999828	6.690505505	37.83551788	12.51862335	17.62000084	10.82352161	44.36637497	16.05217552	1.771499991	19.62076378	3.984339714	51.67606735	35.52624893	4.662537575	41.22095108	15.47227764	5.838272572	42.11709213	33.27253342	35.57613754	91.66000366	43.68402481	31.38345146	7.747691154	14.26269817	7.007060051	28.72644234	37.29838562
120	2005/6/24	14.69448948	37.28760529	1.144662738	12.94893265	15.34498692	16.56432724	29.23999977	24.42147636	13.97899151	20.80751991	33.97999954	25.46043205	17.5425415	11.07016563	14.09100914	686.9058228	25.43274498	14.43476868	13.59000015	13.50936031	7.070000172	6.596082687	38.01348114	12.17807579	17.17000008	10.5836401	44.77528	16.21947289	1.751000047	19.5245533	3.390479088	51.35536194	35.37765121	4.531511784	41.47914124	15.40740681	5.548824787	41.51155853	33.5124588	35.52973938	90.77999878	42.78716278	31.48449135	7.633284569	14.35581112	6.967639446	28.65465546	37.09580612
121	2005/6/27	14.21339798	37.60543823	1.124655485	12.87973881	15.33559799	16.43413162	28.84000015	23.98399925	13.80803394	21.03251839	33.95000076	25.53519058	17.63008308	11.51037502	14.17938614	693.0771484	25.81906509	14.61996269	13.19999981	13.61743832	6.960000038	6.555615902	38.29311752	12.01520824	16.64999962	10.57837105	44.60004425	16.3071003	1.725000024	19.77312279	3.282390594	52.1376152	35.66296005	4.521515369	41.56334686	15.40740681	5.519221783	41.4227829	33.33566284	35.37070084	91.41999817	43.61341476	31.24877548	7.732862949	14.41401005	6.98077774	28.57866287	37.31284714
122	2005/6/28	14.30474472	38.34707642	1.13102138	13.07386208	15.49524784	16.8247261	28.70000076	24.24134636	13.99871635	21.67173004	34.81000137	25.83415985	17.77599716	11.7701683	14.2939415	694.8407593	25.85483551	14.68051624	13.60999966	14.06517887	7.400000095	6.856868744	37.9626236	12.07443142	17.70000076	10.77870369	45.11846542	16.53015709	1.685500026	20.14195442	3.250089169	50.51051331	35.97204208	4.552607059	41.63069153	15.51553059	5.575138092	41.52288818	33.75867844	35.78820801	93.55999756	44.10066986	31.43059731	7.802778244	14.63516998	7.089188576	29.20353127	37.58781052
123	2005/6/29	14.14641666	38.39419174	1.102526307	13.18534756	15.41072559	16.36179733	29.10000038	24.06764221	13.74228477	21.5541153	34.34000015	25.89022636	17.81004333	11.83511925	14.21539402	736.5283203	25.49713516	14.71354485	13.38000011	14.12692928	7.320000172	6.85461998	38.25498199	11.99299908	17.37000084	10.75498486	44.5854187	16.56999397	1.667500019	20.05375099	3.307239532	50.59658051	36.02580643	4.484874249	41.55138397	15.43442917	5.542246819	42.21817398	33.8407402	35.54245377	94.08000183	43.54984283	31.59223366	7.656592846	14.51101017	7.046482086	29.19507217	37.56609344
124	2005/6/30	14.0185318	37.99391937	1.115864038	13.3506422	15.34184742	16.39796066	28.61000061	24.00329971	14.05790234	21.46206665	34.34000015	25.83415985	17.93162537	11.82068253	14.1662941	731.7425537	25.82621384	14.93372345	13.13000011	14.07675171	7.369999886	6.688256264	37.97533417	11.97819328	17.34000015	11.03176117	44.14731216	16.74524307	1.654500008	20.0778141	3.318420172	50.53398895	36.03178787	4.46044445	41.60803986	15.56958485	5.433704376	42.5605545	33.43668747	35.35647583	92.45999908	46.60757828	30.71672821	7.618458748	14.39460564	7.036625385	28.98787308	37.9640274
125	2005/7/1	14.24994373	38.64139557	1.106466532	13.32949734	15.34811401	16.83919716	28.45000076	24.0161705	14.12365341	21.62059593	33.86000061	25.98365021	17.92676735	11.97223282	14.35940647	738.1656494	25.90491104	14.97775459	13.15999985	14.15395832	7.440000057	6.679263115	38.03888321	11.94858265	17.45000076	11.15829563	44.43937683	16.67355347	1.645499945	20.18204308	3.358176708	52.3331871	35.39839935	4.528179169	41.57972336	15.73176765	5.394234657	42.59217072	33.32302856	35.56237793	93.19000244	45.67544937	30.29245186	7.533714771	14.38685131	7.023487091	29.08513832	38.04362488
126	2005/7/5	14.3839159	38.60606003	1.151332021	13.37177944	15.32308102	16.73069382	27.97999954	24.170578	13.9592638	21.56945038	34.13000107	25.99766922	18.13102341	11.90728474	14.63762665	749.2493896	26.07661438	15.09885406	13.21000004	13.81814575	7.789999962	6.703992844	38.80156708	12.04482174	18.04000092	11.17411137	45.64419937	16.77710724	1.703999996	20.48674011	3.354450464	54.23407364	35.55376053	4.719167709	42.28779984	15.74258614	5.394234657	42.77125549	33.41775131	35.8347168	95.04000092	46.19800568	30.3800087	7.758286476	14.553689	7.292861938	29.92241478	37.88445663
127	2005/7/6	14.39609051	37.9056282	1.133446455	13.32949734	15.38254356	17.07066154	26.92000008	24.74316025	13.78173256	21.41604042	33.72999954	25.71737099	17.91703415	11.51037502	14.562356	744.8406982	26.19107628	15.0933485	13.76000023	13.6058588	7.71999979	6.699495316	38.37574387	11.93377781	18.51000023	11.03440189	46.44009781	17.04796982	1.702999949	20.34242058	3.342026234	53.53784561	35.24303818	4.780238628	41.97624588	15.63987064	5.486330986	43.04514694	33.33566284	35.37640762	95.09999847	45.40002441	30.10388184	7.807011604	14.40625381	7.220588207	29.93510628	37.69633484
128	2005/7/7	14.54224873	37.59956741	1.140722513	13.4640398	15.32933426	16.05799675	27.51000023	25.27070236	13.72256184	21.34957504	33.25999832	25.82481575	18.15534592	11.43820858	14.57543564	746.4782104	26.16961288	15.14840317	13.81000042	13.77182674	7.78000021	6.645540714	38.38844681	12.09664536	18.72999954	10.99223137	48.87164688	17.19136429	1.697999954	20.44664764	3.294815063	54.46093369	34.669384	4.846860886	42.45775223	15.86692142	5.63434267	43.03462982	33.58189774	35.51589203	95.73999786	46.02853394	30.09042168	8.226492882	14.54593086	7.381558895	29.84206009	37.80486298
129	2005/7/8	14.82237053	37.82912064	1.159516335	13.6254921	15.44828701	17.51189041	27.93000031	25.40580559	13.73571014	21.46206665	33.72000122	25.96963882	18.52495766	11.61140347	14.59834385	756.3016357	26.38423729	15.14289093	13.97000027	14.16553211	8.140000343	6.874852657	38.24227905	12.33354282	18.94000053	11.07658195	50.4780426	17.23915482	1.736999989	20.44664764	3.378055096	54.27320099	35.15340042	4.930141449	43.05256271	15.90475845	5.703414917	44.03544235	34.09328842	35.82144547	96.90000153	45.95083618	30.40694237	8.279458046	14.78261089	7.516247272	30.77239418	37.86273575
130	2005/7/11	15.63230991	37.6289978	1.154969335	13.56206894	15.54219532	17.51912689	27.98999977	25.97194672	13.75543308	21.67173004	34.06999969	25.99766922	18.9091835	11.69800282	14.63108444	762.2210693	26.54162788	15.22545624	14.31999969	14.3585186	8.340000153	6.964778423	38.53462982	12.73330975	19.01000023	11.14511108	50.36122513	17.16745949	1.779500008	20.44664764	3.39793396	54.57826233	35.91228485	4.988993645	44.27048874	15.70473957	5.779067039	44.62538528	34.42791748	35.8480072	97.12999725	45.88022995	30.42040634	8.415052414	14.75544739	7.496538639	31.13182068	37.81931686
131	2005/7/12	15.79063606	37.9056282	1.159213424	13.53323936	15.64862442	17.17192841	28.45000076	26.11991501	13.74228477	21.69729424	35.29000092	26.11914063	18.96268272	11.67635345	14.66053963	762.0952148	26.57024193	15.13739681	14.31999969	14.40097809	8.199999809	6.951288223	38.99860382	12.65927982	19.37000084	11.02121925	50.7263298	17.26305771	1.815500021	20.40656471	3.363146067	54.9850502	35.76886749	4.984549522	44.29881287	15.81286621	5.877741337	44.64118195	34.27008057	35.7550087	97.62000275	45.40709686	30.51470566	8.27098465	14.84080315	7.453830719	31.58430099	37.34179306
132	2005/7/13	15.79063606	37.9409523	1.162547946	13.45251179	14.99863625	17.01279449	29.04999924	26.05557823	13.87378502	21.57457161	35.27999878	26.13782692	18.91404724	11.81347084	14.62125969	763.1029053	26.57740402	14.97225857	14.32999992	14.39711189	8.069999695	7.077186584	38.78250885	12.68148518	19.25	10.94214058	50.35391235	17.04000282	1.825500011	20.44664764	3.371843576	54.57045364	35.94813156	4.94568634	44.06088638	15.7912426	5.920501232	44.09338379	34.04911041	35.82144547	98.01999664	45.60481262	30.81104088	8.139631271	14.70500565	7.401269913	31.46167755	37.11748886
133	2005/7/14	15.67493248	38.45304489	1.235302091	13.56976032	14.67442417	17.08513451	29.12999916	26.31292534	14.03159714	21.71774673	35.29999924	25.94627953	18.79245377	11.76295185	14.59180737	763.8585205	26.67039108	14.9447298	14.68999958	14.17710781	7.949999809	7.072689056	39.1829071	12.87396717	19.87999916	10.97113705	51.42731857	17.06389236	1.859500051	20.40656471	3.343268394	52.32535553	35.90631104	4.914597034	43.53406525	15.60743427	5.953392029	43.67722702	34.09328842	35.92106628	98.08000183	45.60481262	30.85142899	8.129034996	14.88348866	7.424267769	31.7154007	37.70355988
134	2005/7/15	15.6262207	38.2646904	1.25955379	13.64663982	14.75312138	16.99832344	28.89999962	26.02342033	14.29461002	21.90695572	35.31999969	25.85752106	18.81677437	12.02996159	14.54597759	770.9113159	26.44145584	14.87317371	14.53999996	14.2118454	7.699999809	7.2233181	39.57061005	12.84435844	20.01000023	11.04494476	51.57332993	17.07983208	1.857499957	20.7272892	3.360661983	52.27062225	35.73300934	4.874620438	43.90229034	15.62364864	5.940235615	43.90375519	33.90389252	35.70852661	98.09999847	45.7248764	30.96593094	8.148106575	14.84856224	7.358564377	32.09174728	38.00745392
135	2005/7/18	15.63230991	39.14167786	1.257734895	13.58705235	14.6083231	17.20809746	28.84000015	25.88832092	14.10391998	21.83536339	35.04999924	25.82014656	18.80217743	11.97223282	14.5165205	756.9315796	26.29839134	14.9447298	14.5	14.34308338	7.400000095	7.319987774	39.36723328	12.74811268	19.94000053	11.09502697	51.47842026	16.92050362	1.859500051	20.50277901	3.351965427	51.55874634	35.51192474	4.800226212	44.02688217	15.65068245	5.927079678	44.11445999	33.8407402	35.20371628	98.40000153	45.71780396	30.35980606	8.063360214	14.75544739	7.526102066	32.02410889	37.63844681
136	2005/7/19	15.80281734	39.42421341	1.309268713	13.4640398	14.58943653	17.76506424	29.30999947	26.34509277	14.29461002	22.14730453	35.49000168	25.97431374	18.8702774	11.92171574	14.33649826	764.4882813	26.09092331	15.00527763	14.89000034	14.80239582	7.050000191	7.326729298	39.61510086	13.09606361	20.67000008	11.21629047	51.49301529	16.92847824	1.908499956	20.55890465	3.453840017	52.20018768	35.61352539	4.919037342	44.75198746	15.65068245	5.946814537	44.85187912	33.96070862	35.46939468	98.80000305	45.82374191	30.18470001	8.203187943	14.69724083	7.683786869	32.29895401	38.10873795
137	2005/7/20	15.78455162	39.25353241	1.322606325	13.58128643	14.74682236	17.74336243	29.45999908	26.58313751	14.39980602	22.16263771	36.49000168	25.99300385	18.96753311	11.95057964	14.33649826	763.8585205	26.12669754	14.97225857	14.84000015	14.28132534	6.170000076	7.693181038	39.40537262	13.61427402	20.59000015	11.26901054	59.26951981	17.18339348	1.908499956	20.50277901	3.508506775	52.53697968	35.73300934	5.045621395	45.44310379	15.64527416	5.992862225	45.22586441	34.45316315	35.8081665	99.34999847	46.66407776	30.21164513	8.283694267	14.96885204	7.680500984	32.04946518	38.60074615
138	2005/7/21	15.74192238	39.05338669	1.312299967	13.62741566	14.62406063	17.97483063	29.53000069	26.28718567	14.16967297	22.36718559	35.49000168	25.63328171	18.68059349	11.73408318	14.2186594	762.598938	25.8762989	14.99977684	14.46000004	14.28518105	5.880000114	7.520072937	38.89690399	13.46621799	20.37000084	10.80506516	59.83907318	16.93645096	1.897500038	20.35043144	3.420296669	51.76159286	35.3506012	5.050065041	44.49709702	15.46146774	6.009308338	44.49369431	34.09328842	36.08712006	98.36000061	46.40279007	30.03653145	8.169293404	15.19775772	7.631224155	31.23754311	38.55010605
139	2005/7/22	15.58358765	39.02396393	1.333823323	13.32181072	14.49185848	17.9386673	29.78000069	26.19068718	14.45898342	22.46945953	35.88999939	25.74540901	18.85568047	11.71243382	14.32012939	764.9919434	25.60443878	15.0107832	14.56999969	14.38167858	6.059999943	7.475108624	38.81428146	13.54764843	20.48999977	10.93159485	59.37176132	17.0718708	1.897500038	20.43061256	3.450114727	54.78474426	35.54180908	5.033408642	45.31848145	15.58580303	6.06851387	45.3154068	34.18169785	36.24652863	99.13999939	46.74882126	30.20490456	8.292169571	15.09688091	7.785621643	31.67733002	39.72946548
140	2005/7/25	15.58968735	38.72378159	1.328063726	13.30066586	14.31873798	17.97483063	29.64999962	26.06201553	14.46556091	22.39787674	35.59999847	25.66599846	18.75355339	11.5681057	14.18265152	761.9694824	25.82621384	14.80161476	14.46000004	14.51291466	6.179999828	7.486351013	38.93504715	13.45881176	19.75	10.69435883	59.19652557	17.00016975	1.897500038	20.31033325	3.425265789	55.3878212	35.20720673	4.971224308	44.96725845	15.66690159	6.055356503	45.45763016	34.28269196	36.23991776	98.12999725	46.64289474	30.07694817	8.190479279	15.06196213	7.733060837	31.12760735	39.2012825
141	2005/7/26	15.8210907	38.78264999	1.322606325	13.56591225	14.3974247	18.07609749	29.75	26.11991501	14.3735075	22.41832352	34.90000153	25.56788826	18.63196373	11.49594402	14.1662941	759.4502563	26.21968842	14.64198589	14.47999954	14.59010601	6.460000038	7.661707878	39.36086655	13.51804447	19.85000038	10.81033897	59.97784042	17.11966515	1.886999965	20.18204308	3.399175644	54.68292618	34.59170151	4.976779461	45.51673126	15.69392967	6.04877758	45.91064453	35.84846878	36.05391693	97.61000061	46.85474777	29.98940277	8.131157875	15.01152706	7.729777813	31.66887665	39.49794769
142	2005/7/27	16.07685852	38.96511078	1.333519697	13.56783295	14.55796051	18.11949348	29.81999969	25.71460724	14.46556091	22.52059174	34.29000092	25.81548119	18.68546295	11.47428989	15.1580658	765.6216431	26.47008896	15.04380608	15	14.71362305	6.630000114	7.580772877	39.34180069	13.40698433	20.10000038	10.80506516	59.34988022	17.60560989	2.182499886	20.44664764	3.405425549	55.20767975	35.43425369	4.935691833	45.51673126	15.67770863	6.315201283	45.79475021	35.41914368	36.4989357	97.84999847	47.10190964	29.73348236	8.139631271	15.17060566	7.85789299	32.93748093	40.20701218
143	2005/7/28	16.08903313	40.60731125	1.327760458	13.82923126	14.73738194	18.09055901	30.11000061	25.68243599	14.69569683	22.94503593	34.65000153	26.15183067	18.72922707	11.62583828	14.91911888	764.866272	27.18549347	15.23096848	15.18999958	14.80626488	6.699999809	7.724658012	39.31637573	13.53284264	20.27000046	10.94741249	59.14541245	18.40225029	2.28399992	20.50277901	3.4616611	54.7769165	36.0616684	4.947908878	45.77168655	15.94801521	6.239550591	46.32674789	35.93686676	36.84433365	99.37999725	46.60757828	29.63919067	8.052769661	15.44607735	8.045145988	33.18276596	40.26488495
144	2005/7/29	15.97941971	40.58961868	1.292898774	13.79848003	14.67756939	18.11226082	29.63999939	25.21923447	15.08363914	22.70980072	34.18999863	25.98365021	18.82163048	11.58253574	14.76200771	758.190979	26.43431091	15.35206032	15.27000046	14.7059021	6.519999981	7.864039898	38.93504715	13.68090343	20.07999992	10.86042213	58.24731827	18.30664825	2.257499933	20.51890945	3.374182701	53.5708046	35.70910645	4.94568634	45.57341003	15.76420784	6.693454266	46.12131882	35.77901459	36.53214645	97.44000244	46.61465836	29.36307335	8.040057182	15.23655319	8.009007454	32.39198685	40.06230927
145	2005/8/1	16.14383316	40.64260483	1.295930624	13.75427246	14.80033207	18.08332634	29.45999908	25.12916946	14.2420063	22.68422699	33.83000183	25.71737099	18.54928207	11.58253574	14.59180737	756.805603	26.93510056	15.24747753	15.38000011	14.52835655	6.559999943	7.922494411	38.64268875	13.50323009	20.04999924	10.92895794	59.60544586	18.1552887	2.246500015	20.44632339	3.471658707	53.89189529	35.63144302	4.874620438	45.51673126	15.726367	6.62109375	45.68413162	35.7222023	36.41923141	97.88999939	46.43104935	29.40348244	8.057008743	15.22104168	7.999153137	32.84868622	40.2286911
146	2005/8/2	16.21692085	41.73740387	1.309268713	13.84845161	14.88217068	18.45223045	28.62000084	26.19712067	14.41953564	22.68422699	35.20000076	26.09109497	18.67573357	11.76295185	14.59180737	765.1177368	26.91362953	15.11537647	15.35000038	14.65572929	6.480000019	7.891017914	38.99225998	13.75493717	20.42000008	10.67590141	60.33561707	17.8446064	2.325500011	20.61570168	3.499151707	54.82391739	36.00191498	4.885727406	45.86229706	16.08857727	6.736214161	46.23194122	35.81690216	36.79784012	98.76000214	46.84062195	29.59205055	8.154461861	15.36848259	8.186401367	32.64147186	40.26488495
147	2005/8/3	16.30217743	41.75505447	1.310177207	13.84653187	14.89791393	18.52456093	28.10000038	24.82035637	14.30775452	22.69446182	36.04000092	26.26396942	18.91890717	11.64027023	14.68999958	768.6445923	27.35004807	15.14840317	15.21000004	14.6518631	6.230000019	7.985442638	38.64903259	13.62908363	20.64999962	10.59681892	61.33599472	18.37834549	2.305500031	24.10003853	3.434168339	53.98588562	36.58750153	4.876844883	45.66971207	16.0345192	6.815154552	46.30568695	35.63380814	36.85098648	103.8000031	47.0666008	29.4842968	8.137514114	15.36459637	8.222539902	32.90789413	39.95377731
148	2005/8/4	15.94897556	40.9251442	1.294717669	13.81385899	14.80347824	18.30032349	27.03000069	24.21560669	14.00528908	22.49502373	36.38999939	26.14716911	18.81677437	11.62583828	14.50997543	769.9036255	26.78486061	14.91170311	15.06000042	14.48203945	6.25	7.749386787	38.29311752	13.28854084	20.14999962	10.51774216	60.37214279	18.25088501	2.273000002	23.92259407	3.452913761	54.04072571	36.19910812	4.871290684	44.9785881	15.8236742	6.792129517	45.24694443	35.38759613	37.09673309	101.9000015	46.79825974	29.43715286	8.057008743	15.42668247	7.999153137	32.4955864	39.15786743
149	2005/8/5	15.75410271	40.78975296	1.303205967	13.88497162	14.63350582	18.19182777	27.10000038	23.90037537	13.66337967	22.49502373	35.90999985	25.64263153	18.56387329	11.32995987	14.30375957	765.9997559	26.26977348	14.88418198	15.11999989	14.38939571	6.230000019	7.594261646	37.54951096	13.21450806	19.90999985	10.38857365	59.79528046	18.02782631	2.263499975	23.5031929	3.385428905	53.59428787	36.03178787	4.84797287	43.61904526	15.59661293	6.703322887	43.27164841	34.97088623	37.07018661	100.4899979	46.74176025	29.12737083	8.029464722	15.26760006	7.969583988	31.9691143	39.11447144
150	2005/8/8	15.41916275	40.45426941	1.292898774	13.94263554	14.59887218	18.08332634	26.73999977	24.05476761	13.59762573	22.50014114	36.04000092	25.16612053	18.18101501	10.98356533	14.18265152	768.2663574	26.25546455	14.77409172	15.27000046	14.42413998	6.210000038	7.574028492	37.46051407	13.05163956	19.95999908	10.35430622	58.70732117	17.68527985	2.282999992	23.48706436	3.440416574	54.57331085	36.0616684	4.840199947	42.45775223	15.2776556	6.742792606	41.39121246	35.05295563	36.99710464	99.80000305	46.60053635	28.91858101	8.099379539	15.24820423	7.920312405	31.27772331	39.21574783
151	2005/8/9	15.57749748	40.31299591	1.328366399	14.04258728	14.66812801	18.37265587	26.56999969	24.1255455	13.5187254	22.54105568	36.59999847	25.40437889	18.44607544	10.93304825	14.32340336	773.5564575	26.64894485	14.76858997	15.03999996	14.43571663	6.25	7.515575886	37.35883331	13.16268444	20.42000008	10.34376144	58.53207016	17.86850166	2.296499968	23.51124382	3.430417538	54.38531113	36.43811798	4.887946606	42.28779984	15.54796314	6.713191032	42.16550827	35.37495422	36.92404175	100.6900024	47.40556335	28.89164352	8.044294357	15.34519672	7.97944212	31.58853149	39.47623444
152	2005/8/10	15.40697861	40.94280243	1.315028548	13.90611553	14.66812801	18.36542892	25.90999985	23.87463188	13.84748745	22.68422699	36.68000031	25.46510506	18.43135262	11.16397858	14.27102852	783.883667	27.12827301	14.75207043	14.48999977	14.37782192	6.130000114	7.547048569	36.88850784	12.88136959	20.60000038	10.28049755	58.03553391	18.12342644	2.237999916	23.80161285	3.442914963	56.33545685	36.2170372	4.83797884	43.14320374	15.75879955	6.575044632	41.90739441	35.26130676	37.52848053	100.1900024	46.7534523	28.79063988	8.162940025	15.4227953	8.02215004	31.22698784	39.21574783
153	2005/8/11	15.90634155	38.84737015	1.333823323	14.11562347	14.72478485	18.24246216	26.69000053	24.7174263	13.88036346	22.76093483	36.68999863	25.55387497	18.51479721	11.31552601	14.35612965	789.2993774	27.24272919	14.83463955	14.60000038	14.41641426	6.210000038	7.486351013	37.00291061	13.17009258	20.69000053	10.45974827	59.02859497	18.40225029	2.260499954	23.61610985	3.499151707	56.58611679	36.56957626	4.912375927	45.37511063	15.80204678	6.538864136	42.48680878	35.35600281	37.7277565	99.06999969	47.71034241	28.8175621	8.302762032	15.73707104	7.953163624	30.87810326	39.38217926
154	2005/8/12	16.08294487	38.64139557	1.397482991	14.03105164	14.64924812	18.18459129	26.84000015	23.96470833	13.8277607	22.76605797	36.83000183	25.57722664	18.41662025	11.12789726	14.31358051	784.6391602	27.2570343	14.86216068	14.48999977	14.40097809	6.230000019	7.463869572	36.91392517	12.89617729	20.70000076	10.49401855	58.72189331	17.86850166	2.210000038	23.79355431	3.504150152	56.64876556	36.30664063	4.892389297	44.9785881	15.92098713	6.456635475	42.57637024	34.98983002	37.6414032	98.33999634	47.1645813	28.75021172	8.268865585	15.63231087	7.963016987	31.46800804	39.29533768
155	2005/8/15	18.47011375	38.8650589	1.445379138	13.9983778	14.70589828	18.15566254	26.85000038	24.170578	13.81461048	22.78650284	37.75	25.61926842	18.44607544	11.09903431	14.3692255	782.8764648	27.29281235	14.82363701	14.47999954	14.2543087	6.539999962	7.589765549	37.25078201	13.08157158	20.85000038	10.36748219	58.846035	17.96410179	2.252000093	24.03551292	3.496654034	55.68542099	36.34849167	4.917930126	45.20518875	15.86692142	6.673719406	43.18739319	35.26130676	37.54841232	99.16000366	47.81668854	29.08022308	8.260390282	15.46548176	7.946591377	32.06425858	39.38217926
156	2005/8/16	18.5614624	37.9409523	1.40203023	13.91572952	14.48556709	18.14119339	26.18000031	23.81673241	13.58447742	22.55639839	37.56000137	25.18013954	18.22518349	10.98356533	14.2677536	776.3271484	27.09964752	14.92821503	14.34000015	14.06903362	6.5	7.713416576	36.72327042	12.73302555	20.29999924	10.22777748	58.05744934	18.06765747	2.213500023	23.81774139	3.4616611	54.26000214	35.78082657	4.885727406	45.26182938	15.76961136	6.578333855	43.58769989	34.59839249	37.23620224	98.09999847	46.97318649	29.4438858	8.097262383	15.5624752	7.670645237	31.14451981	38.86123276
157	2005/8/17	18.94511223	38.59430313	1.429313183	13.97531223	14.50760174	17.98929024	26.82999992	23.8296051	13.71982765	22.55127525	37.75999832	25.06802177	18.05829811	11.00521755	14.28088188	774.5637817	27.07818794	15.04380608	14.55000019	13.96867943	6.670000076	7.951717854	37.07917786	13.51168823	21.19000053	10.34112453	57.68504715	18.09155846	2.20600009	24.26136017	3.467909098	52.81109619	35.73300934	4.909044266	44.9785881	15.52634335	6.673719406	43.092556	34.50999832	37.21630096	98.23999786	47.50479126	29.45061684	8.071837425	15.45772076	7.647646904	31.13817596	38.82504272
158	2005/8/18	18.81723022	38.54719543	1.403545499	13.97257233	14.48556709	18.15566254	26.60000038	23.48219109	13.81886482	22.54616165	38.34999847	25.15677834	18.04848671	11.04851913	14.28416348	773.1783447	26.74194145	14.9061985	14.88000011	13.92235947	6.389999866	7.742638111	37.09823608	13.43753719	20.87000084	10.2304163	58.10123825	18.12342644	2.186500072	23.99518776	3.417921782	52.78761292	35.57168961	4.79689455	44.61605453	15.50471497	6.611225605	42.66591263	34.11855316	37.27606583	98.29000092	47.22836685	29.49775314	8.037940025	15.33355904	7.26329422	30.89079666	38.96974945
159	2005/8/19	18.66497612	37.75849533	1.389298081	13.8225975	14.42575741	18.0977993	26.15999985	23.31492043	13.86507988	22.49502373	40.40999985	25.38569069	18.07303047	11.05572987	14.26775646	770.9113159	26.87099075	15.13188744	14.85000038	13.87990379	6.440000057	7.578524113	37.16815186	13.47461224	20.54999924	10.35167027	58.16697693	18.32258415	2.186000109	23.84193611	3.411673546	53.88408279	35.61949539	4.794674397	44.62171173	15.49930859	6.588202477	42.54475403	34.28269196	37.26279449	95.63999939	47.59695816	29.37654114	8.139631271	15.36459637	7.276438713	30.22478104	38.73821259
160	2005/8/22	18.69543648	37.19932938	1.390510321	13.97257233	14.46668339	17.98929024	26.18000031	23.65589523	14.45929432	22.53082275	40.40999985	25.34830856	18.10738754	11.26501369	14.38917542	768.2663574	26.5555439	15.06032658	15.02999973	14.06131268	6.53000021	7.643722534	37.40968323	13.73417091	20.62999916	10.46765709	57.82377243	18.51377487	2.188499928	23.82580948	3.424171209	53.89973831	35.5597229	4.789122105	44.75198746	15.71014977	6.575044632	42.77125549	34.22587967	37.38234711	95.06999969	48.0505867	29.4573555	8.137514114	15.47711754	7.250156403	30.09790802	38.89016724
161	2005/8/23	18.42139244	36.55187607	1.3865695	13.59764099	14.38484287	17.86632919	27.04999924	23.5336647	14.73659229	22.49502373	40.59999847	25.49779892	18.15156364	11.30109406	14.37932777	764.4882813	27.17927551	15.04380608	14.68999958	13.62515163	6.480000019	7.621239185	37.44145584	13.63776016	20.5	10.49137878	57.55359268	18.63326836	2.171000004	23.55157661	3.449163675	54.36966324	34.80682755	4.722497463	45.03523254	15.60085964	6.677008629	43.03989029	34.03017807	37.19636917	95.69999695	47.79543304	29.18796539	8.044294357	15.34519672	7.204165459	29.79344749	38.70927048
162	2005/8/24	18.36050034	36.67547226	1.387479067	13.52456665	14.13931847	17.83739281	28.03000069	23.33367729	14.57814121	22.3723011	41.09999847	25.2361927	18.13683319	11.07016563	14.4580822	753.7828979	26.97853088	15.15390587	14.14000034	13.45532036	6.71999979	7.556044579	36.95205307	13.36338043	20.64999962	10.44656944	57.49518204	18.72887039	2.118499994	23.55157661	3.465410709	55.41916656	34.57975769	4.685856819	45.12022781	15.55168152	6.930274487	43.42441177	34.09328842	36.82440948	95.98999786	47.58276367	28.89837646	7.982852936	15.23655319	7.023487091	28.82295036	38.30410385
163	2005/8/25	18.7563324	36.55187607	1.396270156	13.98602962	14.19912624	18.07609749	27.59000015	23.32723045	14.81582928	22.36207771	41.70999908	25.41371155	18.22027779	11.23614597	14.52042866	751.8939209	26.8853302	15.15390587	13.84000015	13.69849396	6.71999979	7.594261646	37.31433105	13.34113026	20.98999977	10.53092003	58.10854721	18.75276375	2.115499973	23.55157661	3.480406761	55.3878212	34.33476257	4.718058586	45.26182938	15.73747158	6.887516499	43.39807892	34.20693207	37.01701736	96.91999817	47.63947678	29.00613976	8.025229454	15.19000149	7.184453964	29.65389442	37.97850418
164	2005/8/26	18.93902397	35.99858856	1.3865695	13.9764204	14.07951832	17.83016396	27.53000069	22.92726135	14.83564281	22.18820763	41.31999969	25.30158615	18.08284187	11.22892857	14.41542149	746.4782104	26.91401291	15.08234596	13.73999977	13.68305397	6.510000229	7.652714729	37.03468704	13.31887817	21	10.47820282	57.45137405	18.68903542	2.118499994	23.5354557	3.456663132	54.69860077	34.03003311	4.691408634	45.20518875	15.80304146	6.874360085	42.98194885	33.89757919	36.53879547	95.44999695	47.00154877	28.85124207	7.997684479	15.08524418	7.122038364	29.18449593	37.94234085
165	2005/8/29	19.03646088	36.31642532	1.389601231	14.26483345	14.2054224	17.72166443	27.29999924	23.32077789	14.81582928	22.27001953	41.40999985	25.49313164	18.15156364	11.17841148	14.49090099	749.7526245	26.94986534	15.41812134	13.86999989	13.86445904	6.619999886	7.596509933	36.54259491	13.43753719	20.84000015	10.58891296	58.48093414	18.73683167	2.139499903	24.12423325	3.499151707	54.61245346	34.01208878	4.670311928	45.20518875	15.7647934	7.042107105	42.90293503	34.05541992	37.12330246	95.37000275	47.90172958	29.20142174	7.982852936	15.40339375	7.174600601	29.40016747	37.98575211
166	2005/8/30	19.49927521	35.96325684	1.411730528	14.45133686	14.04803658	17.65656662	27.12000084	22.97885513	14.74979591	22.0859375	41.77000046	25.50715065	18.15156364	11.27944469	14.31042194	746.6039429	26.79213333	15.31903934	13.97999954	13.83744526	6.769999981	7.409914017	36.19748688	13.42270374	20.37000084	10.5572834	58.53207016	18.86428642	2.124500036	23.89033508	3.441665888	55.41916656	33.52809143	4.636998653	45.54508209	15.78118038	7.019082069	43.27164841	33.94807434	36.66497803	93.90000153	47.30633545	29.02633476	7.96586132	15.3878746	7.076046944	29.65389442	37.54438019
167	2005/8/31	19.58453178	35.86320114	1.421430945	14.35712242	14.2054224	17.64932823	27.04000092	23.51430893	14.8620472	21.86092567	43.20000076	25.66132355	18.24973297	11.35882568	14.18244362	747.487915	26.76346016	15.72086525	13.84000015	14.01500225	6.809999943	7.580772877	35.92269135	13.58585453	20.77000046	10.62054539	58.34219742	18.99175072	2.13499999	24.13230515	3.516648054	56.09273148	33.10383606	4.709172726	46.42311096	16.16915894	7.351290226	44.26719666	33.73974609	36.69154739	94.5	47.50479126	29.31931305	7.967987537	15.64783669	7.271223068	30.23112869	38.07980728
168	2005/9/1	19.6636982	34.93909836	1.40233326	14.3898077	14.20857239	18.0254631	26.82999992	23.35302544	15.50248051	21.60014534	42.61000061	26.07241249	18.40680313	11.22171211	14.19228649	749.3817749	26.52686691	15.9685688	13.90999985	13.85287952	7.179999828	7.387431145	35.65427017	13.14831448	20.87999916	10.62318039	58.46631241	19.19091797	2.092000008	24.60010719	3.492902517	56.01439285	32.73933411	4.660315037	47.18787384	16.15276337	7.46640873	44.38834381	33.67028809	36.73142242	93.38999939	46.77472687	29.36701584	8.052955627	15.51203156	6.950336933	29.79979515	38.48498154
169	2005/9/2	19.57235718	34.2445488	1.401119947	14.19560719	14.12673473	18.30755997	26.63999939	23.59172058	15.65433598	21.71774673	42.59000015	26.09576797	18.51479721	11.12789726	14.33338642	749.1290894	26.20423126	15.91353416	13.86999989	13.80656242	7.130000114	7.349211693	35.48811722	13.12606716	20.89999962	10.54937363	58.65619278	18.85632706	2.075500011	24.70497131	3.454162121	55.16068268	33.19347763	4.692518711	47.27850342	16.0544014	7.486143589	44.19345474	33.54947281	36.77126312	92.65000153	45.60517502	29.23756599	8.040212631	15.31028461	6.877561569	29.25427628	38.81781387
170	2005/9/6	19.77940559	34.66246414	1.479331017	14.24752712	14.25893688	18.5968914	27.35000038	24.00459862	15.68734646	21.89161873	43.43999863	26.3296814	18.63259697	11.04851913	14.48105049	758.8517456	26.51251793	16.12820244	13.96000004	13.93008423	7.289999962	7.295257568	35.72457123	13.18539047	21.52000046	10.66799355	60.15308762	19.03954887	2.180999994	24.83401489	3.449163675	55.34082413	33.49821472	4.740262985	48.5474205	16.1582222	7.54863739	45.40494537	33.78475571	37.83401108	94.98000336	46.09425735	29.53735924	8.046583176	15.57023621	7.059504509	29.94566536	39.02763367
171	2005/9/7	19.78549385	35.95149231	1.475692868	14.42057419	14.37854099	18.65475655	27.19000053	23.79170418	15.31761169	21.77101135	43.84000015	26.18319321	18.75040245	11.31552601	14.60903454	759.6090698	26.74193382	16.04012299	13.93999958	13.89148235	7.199999809	7.391928196	35.90990829	13.05932808	22.54999924	10.5862751	59.62734604	19.28650856	2.186500072	24.4387989	3.441665888	54.86307144	33.12175369	4.745816231	48.29250717	16.16915894	7.301950932	44.96249008	33.86741638	38.10634995	96.30000305	45.71858215	29.51010895	7.991353512	15.65558815	7.066122532	30.29454613	38.98407364
172	2005/9/8	19.60889244	35.45707321	1.509038806	14.32443714	14.28726292	18.66199684	27.61000061	24.15942192	15.30440521	21.73508644	43.90999985	25.98473167	18.63750076	10.8175869	14.62215424	754.5585327	26.54837418	15.77040958	13.56000042	13.90305996	7.019999981	7.275025845	34.88098145	13.17797852	23.07999992	10.57573318	60.08735657	19.66093063	2.148000002	24.17263222	3.396675825	55.26250458	32.81699753	4.708061695	47.98093796	16.08718872	7.114468098	44.84662247	33.99459076	38.09970093	94.72000122	45.78236771	29.31931305	7.98498106	15.55083275	6.970188618	30.33259201	39.0131073
173	2005/9/9	19.86466026	35.79844666	1.555419564	14.41095448	14.34392548	18.52456093	27.29999924	24.74647141	15.31761169	21.90445709	43.72000122	26.10759354	18.79947853	11.12068081	14.78950977	773.1193237	26.84230423	15.96306896	13.64999962	13.94552231	7.070000172	7.198586941	34.67648697	13.3262949	23.85000038	10.71016979	61.70838547	19.74856377	2.147500038	25.17276382	3.42291975	56.2806778	33.15162659	4.679191113	48.14522934	16.13091087	7.269059181	44.98354721	34.17264557	38.65102005	95.45999908	46.35651779	29.26481438	8.008349419	15.62067127	6.956954002	30.94786835	39.20186234
174	2005/9/12	20.29093933	36.77552414	1.558147311	14.46671677	14.23689842	18.5968914	27.25	24.71421432	15.45626736	21.64783096	44.22000122	26.04144096	18.69639969	11.11346531	14.84201622	770.3417969	26.63439941	15.94104481	13.63000011	13.81042767	7.230000019	7.41216135	34.56143951	13.18539047	23.37999916	10.5836401	60.87596512	19.62906075	2.224999905	26.3584137	3.474157333	54.88657761	33.45040894	4.645856857	48.36614227	16.04894066	7.410492897	44.87822342	34.78944397	38.91669464	96.87000275	46.17221832	29.09447098	8.106060028	15.57799435	6.950336933	31.94374657	39.44144058
175	2005/9/13	20.15087509	36.08685684	1.540565729	14.49555969	14.05748749	18.17013168	26.81999969	24.74001694	15.13934326	21.36042595	43.59999847	25.90912437	18.75040245	11.02686501	14.73701382	770.2154541	26.87815857	15.79243183	13.64000034	13.85307503	7.170000076	7.182850838	34.13965988	13.41528702	23.29999924	10.54673862	60.4378624	19.90788269	2.196500063	26.01158524	3.467909098	55.06669235	33.34284592	4.57363081	48.24154282	15.89593983	7.407203674	44.77814102	34.58597183	38.35211945	94.23999786	46.35651779	29.06723404	8.048710823	15.61679554	6.847788811	28.41065598	39.16556549
176	2005/9/14	19.87075424	35.78079605	1.503885984	14.58977604	13.80252075	18.51009369	27.19000053	24.61100578	15.09312439	21.43741226	43.08000183	26.10759354	18.83383942	11.00521755	14.6812191	767.3112793	26.90683174	15.63829613	13.55000019	13.94225025	6.960000038	7.023230553	34.20994568	13.22247219	23.62999916	10.35929871	60.14578629	19.54143143	2.154999971	25.97126198	3.467909098	55.60709763	33.64161301	4.536961079	48.03758621	15.87408161	7.390759468	44.8624115	34.34431839	37.84066391	93.55999756	45.49176788	29.05359459	7.874520779	15.54696178	6.811397552	28.45506096	39.06393051
177	2005/9/15	20.11433792	35.8749733	1.511766911	15.08007336	13.75531006	18.38713264	26.89999962	24.48197365	15.29120255	21.40148544	42.81000137	26.33913612	18.97127724	11.12068081	14.72059727	769.5842896	27.02871513	15.7153616	13.72999954	13.96163177	6.840000153	7.023230553	34.66370392	13.36338043	23.63999939	10.24313641	61.02928925	19.77246475	2.135499954	25.80995369	3.477905512	56.46863174	33.46235657	4.466956615	47.86766052	15.87408161	7.226301193	45.09415054	34.33795547	38.23254776	93.30000305	46.12970352	29.11491203	7.859650612	15.88838577	6.751852036	28.09984207	38.8461647
178	2005/9/16	20.65023994	35.65719986	1.552388668	15.03969669	13.76789379	19.00196457	29.43000031	24.41745949	15.27800083	21.40148544	42.38000107	26.59903526	19.089077	10.96913147	15.01264858	774.0037231	27.27248573	15.84747696	13.90999985	13.97714806	6.860000134	7.09966898	35.23249054	13.28921509	22.64999962	10.71042061	61.96392059	19.86805153	2.140000105	25.53571892	3.374182701	57.50244141	33.67149734	4.506958961	48.0942421	15.97790527	7.157227039	44.83081055	34.65591431	39.49456787	93.01999664	45.93122482	29.76221848	7.942498207	15.8107872	6.7286973	28.01738358	39.07845306
179	2005/9/19	20.49190521	34.69779587	1.595737576	14.92240906	13.63254929	18.66199684	28.71999931	23.91428185	14.96107292	21.41175461	41.63000107	26.35803223	19.03017998	10.86088562	15.03562069	762.0084839	26.72759819	15.90801811	13.84000015	13.96938801	6.650000095	6.904078484	34.13965988	12.95550156	22.34000015	10.69721794	62.92049789	19.63702774	2.137500048	25.65670204	3.279204369	59.99300766	33.46235657	4.323613644	47.76568222	15.84675694	7.229589939	44.73070908	34.40155411	39.2089653	91.51000214	45.43506622	29.5646286	7.838407993	15.68276215	6.659226418	26.79315376	38.76629639
180	2005/9/20	20.72331238	34.32696915	1.612410069	14.99739838	13.56329727	18.65475655	27.73999977	23.69494057	14.78281879	21.73508644	42.15000153	26.22572708	19.09399033	10.58665752	14.90108585	764.0285034	27.01438904	16.12820244	13.92000008	13.43433857	6.5	6.883845806	33.94152832	12.66628456	23	10.69193745	62.05158234	19.16701317	2.093499899	25.43086815	3.140488148	59.20982361	33.37273788	4.3502841	47.10290527	15.81942844	6.828310966	44.3672905	33.6512146	38.85692596	90.26999664	44.97431946	29.29889107	7.783178806	15.60903263	6.513665199	26.33011627	38.71546936
181	2005/9/21	20.4858036	33.34399796	1.579670429	15.0050869	13.56644821	18.48116112	27.87000084	23.33367729	14.64416599	21.76586914	41.36000061	25.47439194	19.14307976	10.74542332	14.5401268	750.0129395	26.57705116	16.16123009	13.53999996	13.94225025	6.269999981	6.537629604	33.12351608	12.47347355	22.10000038	10.68665409	61.59154892	18.80056953	2.0625	26.08418846	3.169231415	60.50994873	32.86481857	4.268056393	46.7686882	15.63364792	6.463213444	43.87213898	33.51131821	37.86058807	86.11000061	44.23715973	28.79466438	7.672716141	15.59351635	6.387959957	26.00662422	37.78624725
182	2005/9/22	20.51017189	34.43291855	1.573304415	14.92048073	13.82140732	18.22799301	27.87999916	23.32077789	14.82903671	21.71455193	41.25	24.97350311	19.12343979	10.78150272	14.4712019	749.6343384	26.41931152	16.29883957	13.94999981	13.95775509	6.309999943	6.744460106	33.19382477	12.53279877	22.20999908	10.74473381	61.33599472	18.75276375	2.104000092	26.25356102	3.211720943	59.31946182	32.91261673	4.250277042	46.81964874	15.42599201	6.446766853	44.10391998	33.57490158	37.86058807	88.72000122	44.30805206	28.74698257	7.659975529	15.5663538	6.665842533	26.76779938	38.03307343
183	2005/9/23	20.51626015	34.93322754	1.612713456	14.88203144	13.91898537	18.22076035	28.07999992	23.32077789	15.040308	21.59137344	42.27000046	24.99240112	19.1332531	10.70211792	14.57292938	758.3463745	26.49100685	16.30434799	13.93999958	14.26792526	6.619999886	6.780431271	34.84902573	12.56245899	22.97999954	11.00874138	60.81755829	18.97582817	2.109499931	25.92287064	3.286703348	57.84705353	33.36076736	4.260277271	46.44576645	15.55713749	6.571755886	44.22505569	33.68300629	37.79418182	88.05999756	44.79712296	28.77423286	7.636606693	15.50039482	6.675764084	27.22450447	38.29440689
184	2005/9/26	20.4614563	34.43291855	1.63211441	14.83204556	13.42794418	18.29309273	28.14999962	23.28206444	14.99409199	21.53492737	42.72000122	24.94515419	19.11362267	11.01964855	14.7074728	766.3013916	26.54119492	16.35939217	14.22000027	14.17099857	6.639999866	6.742212296	34.55506134	12.51055241	23.62999916	11.04832745	59.912117	19.23871231	2.167000055	25.35827446	3.347937822	59.29597855	32.86481857	4.444732189	46.50807953	15.6172514	6.528996944	44.41468048	33.0534668	37.86058807	88.25	45.83908463	28.61751175	7.713080883	15.50428104	6.725389481	27.6938858	38.27990341
185	2005/9/27	20.37619781	34.11506653	1.619988441	14.82435322	13.44998264	18.16289711	28.39999962	23.03047562	15.58831596	21.66322899	43.36999893	25.13416862	19.09399033	11.20006371	14.6680994	767.1849976	27.00004005	16.26581383	14.30000019	14.17875767	6.599999905	6.755701542	34.86182785	12.36965275	23.77000046	11.01665497	58.39331055	19.28650856	2.157999992	25.3098793	3.38043046	59.01403809	32.9484787	4.423620701	46.45143509	15.6172514	6.578333855	44.31985855	33.05983734	37.66132736	87.76000214	47.17165756	28.56300545	7.793800354	15.49651432	6.679074764	27.76365852	38.25812149
186	2005/9/28	20.2361393	33.38227463	1.548447847	14.92048073	13.20131874	18.11226082	29.02000046	23.16594696	15.7797823	22.13539886	43.81000137	25.34680748	19.23633194	11.49594402	14.6385622	769.5842896	27.10758209	15.97684193	14.63000011	14.03917694	6.550000191	6.661278248	35.2132988	12.39931297	24.17000008	10.96385098	58.28379822	19.33430672	2.168499947	25.29374886	3.42042017	59.70324707	32.66762924	4.400287628	46.25318527	15.51342869	6.499394417	44.10391998	33.12977982	37.60818481	86.73999786	47.63947678	28.34497833	7.776803493	15.41503906	6.639375687	27.35770416	38.48314667
187	2005/9/29	19.89510727	33.7795639	1.586643457	14.84742546	13.24852943	18.11949348	29.76000023	23.50785446	15.97785664	22.04815102	44.84000015	25.46494675	19.4277668	11.61862183	14.84529495	786.1248779	27.20796204	16.38807106	15.15999985	14.17875767	6.670000076	6.418477058	35.63508224	12.53279877	24.87000084	11.19617367	58.24731827	19.70075607	2.239500046	26.03577614	3.472908258	60.04002762	32.75177765	4.483624458	47.21285248	15.58992958	6.716478825	44.85296631	33.12977982	38.19934082	86.84999847	47.68909454	28.68565559	7.798045158	15.46159458	6.732003689	27.35134697	37.98225021
188	2005/9/30	19.94382858	34.15038681	1.625142813	14.86280823	13.34610653	18.41605949	29.85000038	23.95943832	16.28156471	22.08919716	46.43999863	25.27592659	19.48666763	11.85676765	14.86498642	782.336731	27.28681183	16.01017952	15.94999981	14.61687279	6.71999979	6.533133984	35.33473969	12.57728767	25.20000076	11.34401131	58.17424774	19.87602043	2.265000105	25.87447357	3.561635733	58.91220856	33.14247513	4.482511997	47.2356987	15.43692684	6.726346493	45.52763748	33.31417847	38.15284729	83.25	48.16399002	28.68565559	7.804421425	15.46935844	6.758468628	27.66275024	38.06209946
189	2005/10/3	20.08998108	34.43291855	1.650303125	14.91279793	13.37129498	18.4666996	30.60000038	24.10135078	16.34098816	22.07380676	46.74000168	25.43659592	19.73699951	12.15264511	14.89123631	777.0336304	27.55208397	16.09354019	16.67000008	14.69441795	6.699999809	6.598329067	35.07271957	12.59212971	25.65999985	11.58161068	58.13776016	19.75652504	2.300499916	25.75349998	3.650366068	58.85739136	33.49107361	4.475846291	47.69839859	15.49703979	6.801996708	46.01108932	32.96445084	38.51160431	82.58000183	47.58985901	28.651577	7.802295208	15.47711754	6.712155819	27.10351563	38.30168533
190	2005/10/4	19.76722336	34.22101974	1.629386187	14.97239971	13.85288143	18.34372902	29.94000053	23.72073746	16.50604439	22.13539886	46.47000122	25.03493881	19.75662994	12.34027576	14.80591774	772.2356567	27.04305267	16.15467072	16.48999977	14.57035732	6.659999847	6.607322216	34.91293335	12.54763126	24.36000061	11.6423254	58.48823166	19.66093063	2.246500015	25.82608604	3.616622686	56.16317368	33.76757431	4.424730778	46.75586319	15.42599201	6.653985023	45.5807724	32.83092117	37.88935471	82.76999664	48.16399002	28.55618668	7.787424088	15.53531742	6.596372128	26.58876991	38.54123688
191	2005/10/5	19.03646088	33.32929993	1.599981189	14.59361744	13.623106	18.04716682	29.28000069	22.90789986	16.10329819	22.08919716	44.81000137	24.64746284	19.23142433	12.01553154	14.81576157	771.6044922	27.02871513	16.17135048	16.02000046	14.12835598	6.400000095	6.508403778	34.44641876	12.35481644	24	11.37833023	56.96215057	19.16701317	2.224499941	25.98739624	3.58663106	54.1347084	32.81188583	4.324725628	46.07037735	15.17463684	6.499394417	44.74141312	31.98518753	38.08712769	81.36000061	47.52604675	28.590271	7.65572834	15.36848259	6.602987766	26.01047516	37.51763535
192	2005/10/6	18.9207592	34.26517105	1.567242265	14.59361744	13.54126453	18.26416397	28.94000053	22.21117973	16.0306778	22.15592766	43.52999878	24.50569534	18.79947853	11.81347084	14.82560635	778.4226074	26.87815857	16.18245506	16	14.19038486	6.409999847	6.679263115	34.40167999	12.36223602	23.82999992	11.33872986	55.46525574	19.11922073	2.200500011	25.65670204	3.647865772	51.47182083	32.58948517	4.331392288	45.87044907	15.01616859	6.515841007	44.8848381	32.36671448	38.08712769	82.18000031	48.14981842	28.77423286	7.657853603	15.01927662	6.563288212	26.93193436	37.76446533
193	2005/10/7	19.3713913	34.24749756	1.555116415	14.60900497	13.44053745	19.2912941	29.14999962	22.23699188	16.17592239	22.14566422	43.77000046	24.61438179	18.86329079	12.0371809	14.77310562	781.2004395	26.79929733	16.1435585	16.04999924	14.14774227	6.409999847	6.692752361	34.57421875	12.51796818	24	11.38889122	56.23925018	19.24667931	2.186000109	25.65670204	3.68035841	52.12970734	32.99219513	4.31139183	45.53342819	15.3167057	6.427032471	44.27923584	32.47481918	37.89696884	82.31999969	47.70327377	28.8014946	7.8808918	15.03868484	6.593062878	27.06538582	37.62652588
194	2005/10/10	19.09126854	34.20336914	1.526924372	14.4263382	13.2768631	18.53903008	29.09000015	21.30158043	15.76657486	22.07894516	43.63000107	24.26469994	18.64241028	11.75573826	14.75669289	780.9480591	26.82798386	16.12688255	16.06999969	14.2601757	6.599999905	6.600577831	34.41445923	12.49571896	23.11000061	11.28065395	56.00560379	18.86428642	2.187999964	25.21309662	3.667859793	51.68327713	32.60750961	4.420288086	45.12212753	14.96152306	6.338225365	43.429245	32.39216614	37.31122971	81.34999847	48.12855911	28.67883682	7.751316547	14.91840363	6.536826134	26.60149002	37.35795212
195	2005/10/11	18.89639282	34.21219635	1.563907743	14.31482506	13.35240364	18.27139473	28.59000015	20.95321846	15.85241032	21.90445709	43.43999863	24.16074181	18.70131493	11.79181862	14.71732044	779.1804199	26.38347435	16.08242607	15.92000008	14.44240379	6.590000153	6.384756088	34.36972046	12.48088837	24	11.30705357	55.74272919	18.60140991	2.170000076	25.15663719	3.599127293	53.21834946	32.5173645	4.37028265	44.96790314	14.75387669	6.325068474	42.871418	32.27133179	37.41013718	82.18000031	47.27798462	28.53576279	7.823543072	14.62741089	6.513665199	26.84932709	36.7045517
196	2005/10/12	18.5310173	32.86136627	1.492972732	14.37442303	13.33814621	18.14119339	28.29000092	21.26287079	15.71375942	21.78640938	42.97999954	24.04733658	18.42152596	11.72687054	14.71075058	776.7811279	26.06801414	15.77122879	15.52000046	13.96551037	6.590000153	6.479178905	34.19078445	12.56988144	21	11.28593636	54.59633255	18.50580597	2.127500057	24.86626625	3.525395632	51.46401215	32.57145309	4.383616447	44.24240112	14.60087299	6.272441864	42.39329529	32.3031311	36.67226028	80.81999969	47.95135117	28.5425663	7.693964005	14.78648376	6.368112564	26.05496788	36.6682663
197	2005/10/13	18.62235832	32.62297058	1.629083753	14.39749813	13.48705387	18.30225754	28.29999924	21.29512405	15.74016953	21.95577431	42.20999908	23.5936985	18.05339432	11.30831051	14.6812191	786.2512817	26.06084442	15.83791447	15.89000034	14.00816154	6.630000114	6.490418911	34.39529037	12.87393379	21.62999916	11.15657043	55.36303711	18.51377487	2.131000042	25.07597351	3.519146204	49.80361176	32.84192276	4.398064613	44.09390259	14.32219124	6.466502666	42.58983612	32.39850998	36.70269775	81.44999695	47.1291275	28.61751175	7.662095547	14.51877308	6.3912673	26.53793716	36.92961121
198	2005/10/14	18.835495	33.08208084	1.63696456	14.42057419	13.50923538	18.68294334	29.94000053	21.53381538	16.10329819	22.12512779	43.06000137	23.8299675	18.05339432	11.47428989	14.78950977	788.397644	26.15405083	16.05463791	16.10000038	14.09345818	7.019999981	6.65678215	34.59980392	12.85168076	21.19000053	11.32817173	55.31191254	18.77666473	2.189500093	25.08403778	3.849065542	50.50066376	32.54740906	4.544740677	45.24209213	14.32219124	6.759237766	43.56204224	32.86906433	36.47450638	82	47.84502792	28.651577	7.649351597	14.50712585	6.500433922	27.5102253	37.32890701
199	2005/10/17	18.78068924	32.68479919	1.619988441	14.52055454	13.48071384	18.67561722	30.38999939	21.28866386	16.12310791	21.76074028	43.16999817	24.10403824	18.35280418	11.39490891	14.72388554	796.7312012	26.3189373	16.12132454	16.95000076	14.16324425	7.079999924	6.591584682	34.58060837	12.88134098	21.37000084	11.38096905	55.05635071	18.80056953	2.250999928	25.12437248	3.967788458	50.97058105	32.45124435	4.576965809	45.55626678	14.40415668	6.736214161	43.71609116	33.13615417	36.60380173	82.19000244	47.66073608	28.651577	7.776803493	14.55757523	6.417731285	27.37678909	36.92961121
200	2005/10/18	18.66497612	32.55235291	1.58270216	14.64553738	13.4331913	18.85864449	30.36000061	21.29512405	16.12310791	21.89417839	42.09999847	23.79216576	18.0043087	11.04851913	14.76653671	793.0691528	26.36195564	16.09354019	16.60000038	13.76776981	7.099999905	6.555615902	34.11410141	12.77751923	21.04999924	11.30968952	55.39953613	18.38631248	2.232500076	25.18889999	4.024027348	48.91859436	32.05455399	4.555850029	44.96790314	14.14732742	6.818442822	43.29110718	33.15522003	36.4288559	80.23999786	47.57568741	28.32452774	7.700330257	14.70888424	6.411116123	26.79213333	37.27080917
201	2005/10/19	18.98773384	33.17037964	1.66546011	14.64361095	13.92426777	19.26861382	30.95999908	21.41123581	16.19573975	22.16619301	43.5	23.93865395	18.11720467	11.60419083	15.03562069	801.5288696	26.41215706	16.33249855	17.10000038	13.736763	7.289999962	6.632051945	34.76594925	12.68111706	21.34000015	11.46809101	57.0205574	18.62530518	2.292999983	26.29388809	3.964039564	49.85059738	32.36108398	4.572519302	46.04180527	14.34405231	6.97961235	43.62579346	33.3968544	37.25038147	81.09999847	48.46170425	28.91731834	7.787424088	14.87184429	6.447504997	27.26238632	37.67008972
202	2005/10/20	18.76851082	33.0997467	1.701837063	14.48979568	13.70565796	19.23933029	30.47999954	22.7595253	15.68074799	21.99682999	43.59999847	23.56534386	17.59689713	11.14954758	14.87810993	792.9434204	26.36913872	16.37140083	17.36000061	13.76390076	7.300000191	6.596082687	33.88402939	12.60695839	21	10.78697681	54.10709381	18.34648514	2.250499964	26.33421135	3.915298939	47.65420151	32.45726013	4.449178219	45.55626678	14.22383118	6.798707962	43.2220459	33.1170845	36.02568054	78.98000336	47.70327377	28.7537899	7.585626602	14.68560505	6.348261833	27.88516426	37.20546341
203	2005/10/21	18.9329319	31.72242355	1.687286258	14.43210316	13.54408455	19.1075573	31.20999908	22.75308228	15.70055294	21.90958405	45.59000015	23.73545265	17.79815102	11.15676403	15.05203247	794.4581299	26.69175339	16.38251305	17.25	13.78329086	7.340000153	6.748956203	33.99904633	12.55504799	21.85000038	10.94801521	53.57406235	18.62530518	2.297499895	26.42294121	3.899053097	47.08941269	32.61953735	4.446955681	45.97328568	14.09268379	6.973034382	43.76393509	32.86270142	35.86594391	78.40000153	46.79598999	28.79466438	7.594120502	14.78648376	6.33172226	27.96142387	36.89331055
204	2005/10/24	18.98164749	32.66711807	1.721540809	14.57438946	13.59160519	19.38574982	32.34999847	22.5466404	15.92504025	22.37147331	46.40000153	24.60492897	18.25955009	11.40212727	15.54753113	804.5594482	26.90683174	16.47698402	17.29999924	13.89184856	7.590000153	6.973770142	33.71146774	12.6440382	22.12000084	10.88729858	54.9906311	18.9439621	2.34649992	26.9149456	3.974036455	49.37994766	33.5091095	4.491401672	46.55593109	14.31672478	7.134203434	44.92733002	33.29510117	37.68398285	79.5	47.71744537	29.55780029	7.721576214	15.03479862	6.444197655	28.81931686	37.69913101
205	2005/10/25	18.98773384	32.79072189	1.700624585	14.31289864	13.71199799	18.97577858	31.98999977	22.31440544	15.83259773	22.35095215	46.25	24.63328171	18.15156364	11.44542599	15.49502277	804.9382935	27.00720596	16.55478477	16.96999931	13.48086834	7.400000095	6.757948875	33.17464066	12.74785614	22.35000038	10.76849556	55.48717117	18.87225533	2.308500051	27.40694046	3.961540461	50.72916412	33.29873657	4.476957321	46.15608215	14.38776112	7.082672119	44.7785759	35.20277786	37.82089996	78.95999908	47.46935272	29.42153358	7.770432472	14.96495819	6.414424419	28.30459023	37.08207321
206	2005/10/26	18.87203598	32.2433548	1.728817105	14.1110096	13.62645245	19.13684082	32.88000107	22.27568817	15.58831596	23.60322189	46.38999939	24.3072319	17.99449539	11.25779438	15.29813766	801.7819214	26.9426899	16.16578293	16.88999939	13.41883945	7.199999809	6.735467911	33.39192963	12.55504799	22.81999969	10.80809593	54.91031265	18.29868698	1.987499952	27.38273811	3.940296888	49.16030121	34.1221962	4.442510605	45.44774246	14.24568844	6.810768604	44.74673462	35.54616165	38.14038467	79.5	46.14386368	29.43515587	7.870272636	15.05420208	6.434274197	27.77077675	36.6972847
207	2005/10/27	18.61626625	31.67828178	1.679707885	14.1206274	13.44586372	19.12219238	31.79000092	21.81120872	15.35063076	23.94195747	44.09000015	24.1465683	17.96994209	11.03408146	15.43923855	797.1100464	26.85666275	16.11577034	16.62999916	12.99622726	6.840000153	6.647789001	33.27690125	12.39189529	21.81999969	10.62065601	53.70550156	18.32258415	1.952999949	27.18917656	3.881260157	47.52084732	33.77357864	4.361394882	44.96790314	14.14732742	6.683588028	44.49170685	35.45077515	37.19713211	77.76000214	45.39962006	29.42153358	8.016842842	14.92616081	6.222554684	26.95099831	36.34883881
208	2005/10/28	18.87812233	32.30513763	1.651212096	14.48594379	13.54408455	19.15147972	32.31000137	22.32730293	16.04388237	24.03946877	43.95000076	24.60492897	18.60313606	11.19284916	15.59017849	811.8829346	26.99287033	16.34917068	16.84000015	13.25987148	7.110000134	6.744460106	33.67313766	12.13234234	22.31999969	10.66553497	55.33381653	18.66513443	1.94749999	27.44031715	3.913920879	49.39565277	34.4888382	4.37472868	46.15608215	14.30579662	6.815154552	45.49576569	35.73692322	37.68398285	79.73000336	46.52662659	29.96661949	8.411952019	15.11628056	6.3912673	27.09716988	36.68279266
209	2005/10/31	19.49318695	33.1085701	1.745792985	14.6647625	13.6391201	19.26128769	32.25	22.43696785	16.09009361	23.94708443	45.11999893	24.8553791	18.63259697	11.46707058	15.67878246	818.1957397	27.38719177	16.34917068	17.34000015	13.60493946	7.380000114	7.088427067	33.73703766	12.13234234	23.21999931	10.75265598	55.21697998	18.99971771	1.993000031	27.42410278	4.067158222	50.07024384	34.40470505	4.441398621	46.18461609	14.37136555	6.916022301	45.8198204	36.02308655	37.85891342	80.90000153	45.81782532	29.80309677	8.363087654	14.83304977	6.619525909	28.12665176	36.84248734
210	2005/11/1	19.56626511	33.1085701	1.743064046	14.61284351	13.5535841	19.3784256	32.79999924	22.2563343	16.16932678	23.74179077	45.77000046	24.40173531	18.25955009	11.33717728	15.62628174	821.7316895	27.49472618	16.32695007	16.70000076	13.67860699	6.949999809	7.018734932	34.28025436	11.88762093	23.07999992	10.51769543	54.97603607	19.8043251	2.01850009	27.43222046	4.015659332	50.48599243	34.54293442	4.402507305	45.6419487	14.22383118	7.100215435	45.77200317	36.81794357	37.3873024	80.5	46.10843277	29.72133636	8.324854851	14.1967268	6.662532806	28.24739456	36.87880325
211	2005/11/2	19.90119934	34.16804504	1.817333817	14.65514851	13.50923538	19.27593422	32.86999893	22.85629463	16.14951897	23.91116524	47.59999847	24.45371628	18.33316994	11.14954758	15.67550087	836.1260986	27.50907326	16.49921417	16.45000076	13.81042099	7.150000095	7.504336357	35.23887634	12.15458965	24.20000076	10.63121605	53.96106339	20.09111214	2.037499905	27.64286613	4.142522335	52.43136597	34.86749649	4.440288544	45.94472122	14.40415668	7.372119904	46.03232956	36.68439102	38.01107407	85.29000092	45.86034775	30.03475761	8.358848572	14.56145287	6.745234966	29.28960609	37.56845474
212	2005/11/3	19.91337967	35.18338776	1.874931693	14.79165936	13.55675125	19.12219238	32.68000031	23.30787277	16.10990143	23.85984039	45.95999908	24.41590691	18.12210846	11.09181213	15.60002708	832.3378906	30.43420601	16.2991581	16.59000015	13.93449974	7.039999962	7.382935524	35.23887634	12.52538395	24.5	10.87937546	56.59705734	20.12297821	2.078000069	27.81299973	4.153829098	53.29426193	34.65714645	4.430290222	46.04180527	14.46426201	7.622097492	45.97919846	36.72891998	37.82849503	86.5	46.42740631	29.98706627	8.341850281	14.70500565	6.80478096	30.31272316	40.72638702
213	2005/11/4	19.9742775	34.86553955	1.853710771	14.70898438	13.48705387	19.31253815	32.45000076	23.35302544	15.98445702	23.90088844	46.15999985	24.38283348	18.17609978	11.18562984	15.67550087	833.2218018	30.00402069	16.32695007	16.69000053	13.88409328	7	7.450378895	35.24526978	12.49571896	24.62999916	10.94273186	57.82377243	19.98754883	2.054500103	29.08496857	4.064646244	52.40000153	34.38064957	4.420288086	45.92185593	14.43693256	7.639639378	45.70825958	36.78614426	37.57746887	86.04000092	46.27146149	30.13697815	8.316361427	14.54593086	6.841173172	30.87195396	41.74272537
214	2005/11/7	20.03517723	35.35993576	1.825821757	14.7262907	13.48071384	19.33450317	32.49000168	23.63042068	15.70055294	23.92141914	46.47999954	24.14184761	18.16138077	10.97635174	15.9314537	837.6409302	30.25496101	16.38251305	16.69000053	13.92286777	6.989999771	7.574028492	35.60953903	12.69594765	24.88999939	10.90313339	58.33491898	19.8122921	2.069499969	28.69607735	4.176437378	51.69402313	34.12819672	4.424730778	46.15036011	14.36044312	7.635253906	45.76669312	36.74162292	37.88175201	87.65000153	46.56207657	30.29368973	8.263255119	14.72052574	6.933800697	30.76392174	42.27993393
215	2005/11/8	20.07779884	34.83903122	1.815818071	14.79358482	13.47121429	19.34914398	32.27000046	23.28850555	15.68734646	23.79824829	46.72999954	24.21271896	18.27541924	10.78150272	15.8986454	831.4539795	30.01119232	16.33804893	16.42000008	14.0857029	6.900000095	7.389680862	35.53284454	12.97033215	24.54000092	10.95065117	58.26919556	20.25840759	2.097500086	28.72038651	4.176437378	52.31371689	33.88175201	4.336950302	45.69335175	14.21289539	7.551926136	45.70294952	36.56357956	37.37208939	86.41000366	46.25613403	30.24599648	8.167662621	14.85632133	6.788242817	29.74078751	41.94599533
216	2005/11/9	20.11433792	35.12157059	1.822184205	14.78012466	13.5282383	19.3711071	32.43000031	23.38528442	15.84580326	23.85984039	46.27999878	24.43009186	18.32003593	10.99078465	15.87895107	838.0197144	30.64210129	16.39363098	16.68000031	14.11672115	6.769999981	7.4683671	35.68622971	13.28921509	24.52000046	11.04832745	58.57588196	20.63281822	2.069999933	28.47733307	4.188996792	51.91364288	33.86974335	4.351392746	46.15036011	14.38229656	7.394048691	46.19171524	36.56993866	37.5242424	85.65000153	46.04266357	30.34820557	8.250509262	14.82140446	7.059504509	29.56920433	42.15652084
217	2005/11/10	20.12042809	35.30699158	1.854620576	14.79551029	13.55992603	19.50288391	32.65999985	23.86266899	16.10990143	24.57835388	47.24000168	24.48679161	18.11179161	11.18562984	16.03318405	848.37323	30.86436653	16.38807106	16.93000031	14.25242043	6.989999771	7.708918571	36.42755127	13.29663658	24.81999969	11.16713142	59.73685455	20.70452309	2.108999968	28.38010597	4.249287128	50.51737976	34.50686646	4.379172802	46.94437027	14.31672478	7.415976048	47.22232056	36.93240738	37.92739105	86.23000336	47.03167725	30.86603355	8.214399338	14.83692932	7.095896244	30.17291641	42.56304932
218	2005/11/11	20.05343437	35.66012955	1.865533471	14.82050133	13.85457039	19.44432068	32.90999985	24.12716866	16.11651039	24.34225845	46.95999908	24.38755608	18.09692001	11.23614597	16.16444206	849.0045166	30.53458023	16.59924698	17.02000046	14.41526031	6.980000019	7.769618988	36.34447861	13.31887817	24.76000023	11.29121304	59.21844101	20.99927711	2.134000063	28.76899529	4.222910404	50.78406525	34.64511108	4.389176369	47.24139786	14.32765293	7.319493771	47.51449966	36.91332626	38.37619019	86.73999786	46.49803162	30.97506523	8.305737495	14.9960022	7.062813282	29.89332008	42.45416641
219	2005/11/14	20.03517723	35.92500305	1.862805486	14.75513172	12.83757114	19.45896149	33.02999878	24.33359909	15.94484234	24.38331985	46.5	24.11821365	17.74985886	11.03408146	16.17756271	852.2877197	30.677948	16.81040955	17.36000061	14.39975071	6.849999905	7.68418932	36.65763474	13.28921509	25	11.41001415	59.62003708	20.8080883	2.126499891	29.15786552	4.35103035	50.67425919	34.59702682	4.422510624	46.85866928	14.49158859	7.494915962	47.59950256	36.83701324	38.72609329	86.06999969	47.12418365	31.08407593	8.197402954	14.93393326	7.10251236	29.55014992	42.09118652
220	2005/11/15	21.00952911	34.583004	1.887966394	14.82627106	13.13855076	19.45163536	32.84999847	23.92718315	15.79959011	24.28068352	45.84999847	24.03788185	17.76473427	11.05572987	16.17756271	841.9337769	31.00773811	16.76595306	16.95999908	14.29119301	6.730000019	7.542554855	36.01855469	13.17779064	25.5	11.26217365	59.62003708	20.31417274	2.222500086	28.97963142	4.342237949	51.05077362	34.7713356	4.394728661	47.38422394	14.40961742	7.350192547	47.19573212	36.91332626	38.74131775	85.30999756	47.67205811	30.83195686	8.214399338	15.07748413	6.880865574	27.89151955	42.43239975
221	2005/11/16	20.85728264	34.6713028	1.968905449	14.90126419	12.85658264	19.97874451	33.29999924	23.48850441	15.99505138	24.40385628	45.66999817	24.11821365	17.96801567	11.06294918	16.12165642	837.5147705	30.69228935	16.68815994	16.95999908	14.31833363	6.590000153	7.652714729	36.08245468	13.20008087	25.54999924	11.08793163	59.32798386	20.16281128	2.265000105	29.85460281	4.263106823	52.38431931	34.92159653	4.381394386	47.07006454	14.37136555	7.398433685	47.17980957	36.89424896	38.09474182	85.87999725	47.98511505	30.64118195	8.18890667	14.80200291	6.996652126	28.52700806	43.01316071
222	2005/11/17	21.16785622	35.55419922	1.955870509	14.99739838	12.94528866	20.65958405	33.79999924	23.84331322	16.39924049	24.6091404	47.09999847	24.51987457	18.09196854	11.45985794	16.31240463	846.8579712	31.26584816	16.76595306	16.98999977	14.42301464	6.300000191	7.938231468	36.27417755	12.88066196	25.88999939	11.182971	60.6642189	20.63281822	2.336999893	29.84651375	4.398759842	51.92933655	35.43852234	4.451402187	47.8698082	14.30032825	7.126529217	48.12012482	37.05956268	37.65353012	88.01000214	48.13453293	30.89328575	8.333352089	14.9960022	7.24807024	28.76849747	43.042202
223	2005/11/18	21.25920105	36.216362	1.957082033	14.99739838	12.95796108	20.43996048	33.5	24.043293	16.24021339	24.48083115	38.74000168	24.40646172	18.10187912	11.54645443	15.99668503	848.1205444	31.40205193	16.90489006	16.98999977	14.48117256	6.440000057	7.884271145	36.65123367	12.80638123	26.73999977	11.15393925	60.76643372	20.58502579	2.398999929	29.89513016	4.501760483	51.80383682	36.06362915	4.452511311	47.8926239	14.43147755	6.657275677	48.25823593	37.18674088	37.96543503	88.09999847	47.63647842	31.04319382	8.360964775	14.95720577	7.162056446	29.17520332	43.042202
224	2005/11/21	21.30183411	36.95799637	1.969208121	15.18005848	12.79005051	20.47655487	33.33000183	24.31425285	16.21371651	24.34225845	40.72000122	24.47262192	18.0870018	11.47428989	15.89801598	853.928894	31.30169678	16.90489006	17.04999924	14.49281025	6.269999981	7.857296944	36.30613327	12.93266201	27.04000092	11.24633121	61.64267349	20.84791183	2.399499893	29.44953156	4.543209553	53.66295242	36.20786667	4.515849113	47.96118164	14.62819386	6.516935825	48.18384171	37.54285812	38.71849442	89.22000122	49.09509659	31.23397064	8.573390961	15.04256535	7.195140839	29.89965439	42.78810883
225	2005/11/22	21.661129	37.85854721	2.016498327	15.24270535	12.45738792	20.31550217	33.45999908	24.57944679	16.17395592	24.09592056	41.99000168	24.57657814	18.14649963	11.34439373	15.91445923	863.1462402	31.45941925	16.91044617	19.20999908	14.49668503	6.289999962	7.71791029	36.50424957	13.02923107	27.09000015	11.25425053	61.23376083	21.03113937	2.442500114	29.48194695	4.511807919	54.43167496	36.32205582	4.665857315	48.05258179	14.8079052	6.43361187	48.72043228	37.56192017	39.36507034	88.51999664	49.16625214	31.41113281	8.694472313	15.13180542	7.423397064	30.60505676	42.8244133
226	2005/11/23	21.7098484	37.80557251	2.03438282	15.24848652	12.35283852	20.08123398	33.86000061	24.41126251	16.24684334	23.9932785	41.22999954	24.77031326	18.29524612	11.38769245	15.95392799	872.1112061	31.78262711	17.19386101	19.68000031	14.44240379	6.75	7.93148613	36.68957901	13.33378601	26.21999931	11.32025242	60.47434998	20.93554306	2.411999941	29.51434898	4.472868919	53.96102142	36.02153778	4.668081284	48.43529892	14.85214329	6.459923267	48.76823425	37.7145462	39.85951614	88.61000061	49.40816116	31.82676506	8.645615578	15.08911991	7.324157715	31.1388588	42.91878891
227	2005/11/25	21.73420525	38.40594864	2.101984024	15.26963997	12.34967136	20.42531395	33.90999985	24.59238052	16.24684334	24.13698006	40.84999847	25.00657654	18.30516243	11.35161114	15.96707916	869.5859375	31.58152771	17.13272858	20.5	14.52770233	6.900000095	7.935983658	36.73432922	13.59377575	26.52000046	11.33872986	60.45246887	20.90367508	2.403000116	29.44953156	4.482916832	54.51796722	36.12973404	4.654747963	48.49814606	14.99590778	6.451153278	48.97541046	37.79719925	40.0268631	88.94000244	49.13779068	32.01755905	8.688101768	15.16284084	7.433322906	32.17469788	42.90426636
228	2005/11/28	21.7098484	37.30230331	2.111684322	15.25425339	12.34016228	20.27889442	33.20999908	24.0555172	16.07456589	23.77258873	41.13000107	25.0585537	18.42911148	11.29387856	15.72699738	861.5049438	31.69644356	16.96046448	19.75	14.38424587	6.78000021	7.855049133	36.49655151	13.44521236	26.48999977	11.28065395	59.3863945	21.02317429	2.417500019	29.54676247	4.407552719	51.95288467	35.90734482	4.593631744	47.86407852	14.7581358	6.227489948	48.83729935	37.33301163	40.19420624	88	48.83183289	31.72456932	8.677481651	15.1667099	7.439938545	31.8633194	42.88247681
229	2005/11/29	21.61240768	37.40826797	2.064394712	15.48313522	12.08987427	20.67421913	32.40000153	24.10079384	16.06131744	23.93681335	41.29000092	25.02075958	18.42911148	11.40212727	15.96707916	859.3583984	31.96220589	17.06048584	19.76000023	14.41526031	6.840000153	7.90225935	36.67004776	13.48978043	25.57999992	11.32025242	59.16732407	21.30996323	2.42750001	29.73310661	4.441466808	51.77246475	36.09968185	4.596966267	48.15539551	14.73601913	6.056453228	49.21977997	37.67001724	39.65412903	88	49.18759918	31.8744545	8.798858643	15.20940113	7.42994833	30.97999001	42.91878891
230	2005/11/30	21.71593285	37.38178635	2.055906773	15.51967239	11.94730377	20.82064247	32.61000061	24.52769089	15.61737633	24.12157631	41.77000046	24.78922462	18.11675835	11.380476	15.78620052	849.614563	31.6892662	16.9215641	19.95999908	14.26792526	6.920000076	7.920247078	36.0531044	13.45263672	26.18000031	11.24897289	59.09431076	21.74014282	2.423000097	29.49815178	4.572100163	51.20766449	35.56473923	4.641414165	47.98401642	14.69178486	5.837175846	48.58230209	37.38388824	39.11403275	89.05999756	48.51875305	31.60585976	8.777565956	15.06972504	7.409966469	30.65589333	42.27268982
231	2005/12/1	21.91080284	38.31764984	2.17049408	15.27349091	11.92196465	21.33310509	33.88000107	25.38798141	16.00167847	24.39872169	41.93000031	24.83646965	18.2456646	11.46707058	15.84868622	858.0927734	31.62460899	17.06048584	21.04999924	14.4889307	6.889999866	8.199014664	36.16234589	13.84633732	27.40999985	11.4047327	59.61272049	21.97116852	2.450000048	29.62776947	4.663792133	52.74515533	36.73680878	4.692527294	48.4124527	14.8134346	5.797706604	48.84260941	37.78448868	39.54762268	89.44999695	49.57182312	31.59897232	8.879776955	15.33355904	7.703033447	30.94186401	42.45416641
232	2005/12/2	21.61240768	38.7502594	2.20171833	15.28310585	12.21659946	21.36239243	34.97000122	25.70492363	15.83603191	24.28068352	42.41999817	24.99712944	18.2357502	11.15676403	15.78620052	851.5127563	31.63180542	17.04937172	20.87999916	14.65952015	6.909999847	8.392357826	35.8860054	13.98747921	27.95000076	11.49185467	58.98476028	22.28982353	2.453000069	29.67638779	4.546978474	53.4825058	36.89910507	4.770309448	48.08685303	14.8134346	5.863488197	49.1029129	37.6318779	39.25856018	89.04000092	49.40816116	31.77116203	8.877648354	15.36071396	7.546507835	31.04354286	42.59936905
233	2005/12/5	21.31401634	38.63550568	2.177163124	15.57930374	12.09937668	21.06223679	35.25	25.32975578	15.51136208	24.05485535	42.95000076	24.83691406	18.08204842	11.35882568	15.72371006	839.4915161	31.2080307	16.91600037	21.01000023	14.57422161	6.769999981	8.320414543	35.46826553	13.77206135	27.27000046	11.25689411	58.91904449	22.37745285	2.441499949	29.24699211	4.567074776	53.76491547	36.61057663	4.623633862	47.42420959	14.69731331	5.784548283	48.63010788	37.29262161	39.09122849	86.94999695	49.2374115	31.97777557	8.788212776	15.32968044	7.629767418	31.2850399	42.14201736
234	2005/12/6	21.27747345	38.84737015	2.244764328	15.48313522	11.99799919	21.12080002	36.99000168	25.51087952	15.67038441	24.12157631	43.61999893	24.65994644	18.18616295	11.36604023	15.63162231	841.1364746	31.22240829	16.92711449	21.55999947	14.73318386	6.760000229	8.390109062	35.45543289	14.07661819	26.95000076	11.32827091	58.25457382	22.18626022	2.463000059	28.97963142	4.524366856	54.56503296	36.47234726	4.71919632	47.43564987	14.70837212	5.955584526	48.52915573	37.2606163	39.17490005	92.75	49.50066757	31.89512062	8.811634064	15.34907341	7.659739494	31.34220505	41.96778488
235	2005/12/7	20.99734879	38.40594864	2.241731882	15.53122425	12.03918362	21.04027176	36.47000122	25.32329559	15.98843098	24.12413979	44.54000092	24.47819901	17.99776268	11.38769245	15.47705173	834.0499878	31.41632462	16.88265038	21.65999985	14.76032829	6.630000114	8.399102211	35.42973328	14.10632896	26.67000008	11.34149265	57.69234085	21.77996826	2.441499949	28.86621094	4.452772617	54.33753586	36.20186234	4.738084793	46.96150208	14.6199007	5.907343864	48.2794838	36.64611435	38.87823105	94.16000366	49.55757904	31.58520508	8.688129425	15.33017635	7.596467018	31.10709381	41.65560913
236	2005/12/8	21.05824089	38.67964935	2.245672464	15.76394367	12.1310606	20.67421913	36.13000107	24.78643799	16.32634926	23.92835045	43.38999939	24.54515839	18.42911148	11.40934181	15.35865688	833.4171753	31.24394226	16.85487747	21.85000038	14.59361267	7.070000172	8.257466316	35.48756027	13.91319942	25.64999962	11.33619785	58.2107811	21.86760139	2.417500019	28.7609024	4.509294033	55.678936	36.592556	4.709196091	47.48134613	14.59777737	5.885416508	48.55573654	36.43488312	38.5283432	94.02999878	49.85642242	31.53009987	8.662576675	15.34593105	7.576481342	31.77434158	42.36706543
237	2005/12/9	21.47843361	38.91802979	2.253252506	15.66200256	12.35283852	20.68154716	35.59999847	24.86404991	16.43236732	24.04171753	43.02000046	24.63602448	18.37457085	11.59697151	15.41456985	835.4418945	31.24394226	17.01047325	21.79000092	14.53933048	6.909999847	8.190023422	35.52611923	13.96518707	26.89999962	11.44988632	57.23230362	21.89150047	2.437000036	29.27129364	4.503013134	54.75331116	36.46632767	4.80698061	47.49276733	14.62543297	6.087152004	48.91165543	36.53728867	38.90867233	94.27999878	49.55757904	31.6127491	8.609340668	15.26323986	7.609786034	31.87602425	42.35610962
238	2005/12/12	21.7098484	38.31764984	2.270834446	15.67547321	12.40986919	20.79136086	35.25999832	24.85758209	16.39924049	23.83560944	43.25	24.55471992	18.38943672	11.64027023	15.47705173	832.4046631	31.77545547	16.97713089	21.17000008	14.51605892	6.869999886	8.216997147	35.21121216	14.195467	26.98999977	11.52919388	56.56054306	21.90743446	2.453500032	28.7609024	4.622340679	55.7965889	36.64062881	4.921510696	47.36137772	14.62543297	6.016983509	48.71511459	36.52449036	38.81738663	92.94999695	49.94181824	31.50255013	8.566746712	15.18447304	7.539846897	31.67266464	41.9262352
239	2005/12/13	21.91080284	37.52305984	2.272955656	15.72162819	12.50490952	20.71083641	34.54000092	25.09043503	16.359478	23.97472954	43.88999939	24.72690582	18.58281517	11.76295185	15.62175655	834.3025513	31.43787575	17.13272858	20.27000046	14.90155411	6.860000134	7.900011063	35.3526001	14.26231956	27.03000069	11.75391006	56.56054306	21.51708794	2.474999905	29.25508881	4.616062164	56.60454941	36.86302567	4.910392761	47.81265259	14.60331631	5.955584526	49.08697891	36.34526062	38.61960983	92.52999878	50.22642517	32.0259819	8.519897461	15.28686523	7.599795341	27.92329597	42.32697296
240	2005/12/14	21.63676834	37.99098587	2.182922363	15.66008949	12.50490952	21.15008736	34.52000046	24.74762154	16.26009369	24.18083382	43.22999954	25.02343941	18.74642754	11.72687054	15.73029137	835.0621948	31.0500164	17.34390259	20.71999931	14.87039471	6.809999943	7.933734417	35.54539871	14.10632896	27.54999924	11.59264374	56.06402206	21.72421074	2.470499992	29.6196537	4.597219467	57.5301857	36.808918	4.978219509	47.72126007	14.69178486	6.271346092	49.16136932	36.41566086	39.14447784	94.55999756	50.83833313	32.21882629	8.494348526	15.23173332	7.779630184	28.39991379	42.57472229
241	2005/12/15	21.44189453	37.52305984	2.188076735	15.66239738	12.43520927	20.91581726	34.93000031	24.55356598	16.42573166	24.09323502	42.88999939	25.02343941	18.48365021	11.54645443	15.67437744	826.3305664	30.43950462	17.28277588	20.59000015	14.80031204	6.800000191	8.129323959	35.19194412	14.12861252	27.89999962	11.53712749	58.7365303	21.50115585	2.473999977	29.4009285	4.494223118	55.86719513	35.9794693	4.997123241	47.28712845	14.70837212	5.76700592	48.19981384	36.1468277	39.12165451	92.83000183	50.36871338	32.14995956	8.436853409	15.22385311	7.706363678	28.51430702	43.12120438
242	2005/12/16	21.4967041	37.24053192	2.155640125	15.75817299	12.72668266	20.93045616	38.81999969	24.38539505	16.60463524	24.01080513	44.09999847	24.99951935	18.55306625	11.71243382	15.64477825	824.4320679	30.33176041	17.33834648	20.54000092	14.77695465	6.789999962	8.261962891	34.88990021	14.06176567	28.17000008	11.31769943	57.67774582	21.58081436	2.460500002	29.28751183	4.475381851	54.51796722	35.6548996	4.95375824	47.12718582	14.8189621	5.90295887	48.67792511	35.76275635	39.50199127	92.16000366	50.34026718	32.34968948	8.547584534	15.16477966	7.626438618	28.57148361	43.29608917
243	2005/12/19	21.34446335	37.16987228	2.163825512	15.56006908	12.80905819	20.64494514	38.45000076	23.79031754	16.27334023	23.89229012	45.25	24.73647118	18.34482193	11.4815073	15.45403862	832.9109497	29.72125626	17.29944801	19.47999954	14.52775764	6.590000153	8.007920265	34.80635452	13.69034195	28.12000084	11.2225256	56.68467712	21.37369347	2.418499947	29.02824783	4.540698051	54.25909805	35.64287567	4.837002277	46.1731987	14.58672905	5.802090645	48.04042435	35.53232956	38.99995422	91.98000336	49.78528214	32.04664993	8.487959862	14.92457199	7.626438618	27.77713776	43.20135117
244	2005/12/20	21.20439148	37.35528183	2.185953856	15.65430641	12.672822	20.91581726	38.06999969	23.60920334	16.07456589	23.92835045	45.24000168	24.82256699	18.39440536	11.41655636	15.4704752	827.8493042	30.6334343	17.38836098	19.65999985	14.52385521	6.519999981	7.994435787	34.99272156	13.59377575	29.21999931	11.06390476	57.30534363	21.3338623	2.407000065	29.29559898	4.558281898	55.26318359	35.54069138	4.864800453	45.93901062	14.61436939	5.714379787	47.75354004	35.56432343	39.36507034	92.62000275	50.3331337	32.15684128	8.451755524	14.95214272	7.539846897	28.03133774	43.25234222
245	2005/12/21	21.22875214	37.40826797	2.228090763	15.63123608	12.79005051	21.03295135	37.45000076	23.67388916	16.56488228	23.90775299	44.77999878	24.63602448	18.27541924	11.30831051	15.47376251	840.7566528	30.68370819	17.34945679	20.04999924	14.52385521	6.599999905	7.980945587	35.11483383	13.4823513	29.34000015	11.11941814	57.75074768	21.46928787	2.448499918	29.2388916	4.513063908	55.66323853	36.09968185	4.870358467	46.04180527	14.53143311	5.959970951	48.01384735	35.89719009	39.85189438	92.19999695	50.08411407	32.12240219	8.558226585	14.91670132	7.496551037	27.61189842	43.82069397
246	2005/12/22	21.35664749	37.76143265	2.243853092	15.76394367	12.90727234	20.9817009	37.45000076	23.81618309	16.38598442	23.99533844	45.13000107	24.74603844	18.49356842	11.40934181	15.43430138	859.2319946	31.10029411	17.34945679	20.43000031	14.84314537	6.670000076	8.014667511	35.30118179	13.61605835	30.02000046	11.26746655	59.21115875	21.48522186	2.460999966	29.11736107	4.469100952	55.81229782	36.29201889	4.900384903	46.5045166	14.49272251	5.981898308	48.16791153	36.00600433	39.78343582	92.09999847	50.74584198	32.31526184	8.577394485	14.97182941	7.44326973	27.48480988	44.19231796
247	2005/12/23	21.25312042	38.0880928	2.223544121	15.73316956	12.94528866	21.18668938	37.11000061	23.93910027	16.69740868	23.95926094	44.97999954	24.74603844	18.51339912	11.53202248	15.4178524	861.7626953	31.03564835	17.65510178	20.10000038	15.13128376	6.769999981	7.944973469	35.19194412	13.6680603	30.5	11.32827091	59.05049133	21.53301811	2.460999966	29.31990814	4.442724228	55.15333557	36.25595474	4.981554985	46.71017838	14.58672905	5.924886227	48.3060379	36.1276207	39.79103851	92.41999817	50.86679459	32.3290329	8.664700508	14.94820404	7.463251591	28.15207291	44.24332809
248	2005/12/27	20.69286346	37.47890854	2.25022006	15.78125572	12.79955387	21.12080002	36.93999863	23.46689796	16.52512932	24.02111053	44.25999832	24.75559998	18.71172333	11.53924179	15.29946136	859.864563	30.92074013	17.46060753	20.27000046	15.03005123	6.389999866	7.960712433	35.05698776	13.51206875	31.20000076	11.23574352	58.61235428	21.53301811	2.427999973	29.36040688	4.418858051	52.98047638	36.09367371	4.837002277	46.24746323	14.33236885	5.82840395	48.18916702	36.00600433	38.99995422	91.58000183	50.18372726	32.06731796	8.500736237	14.75524235	7.376667023	27.76442528	44.08301926
249	2005/12/28	20.64414978	37.77025604	2.230212688	16.11207771	12.78371429	21.14276123	36.86999893	23.61567879	16.69740868	24.0314064	44.18000031	24.77951622	18.44398499	11.44542599	15.40798378	865.68573	31.26549149	17.35406876	20.29999924	15.15075874	6.389999866	7.960712433	35.0184288	13.52692223	31.70000076	11.32034111	58.19616699	21.5250473	2.403000116	29.47384262	4.546978474	53.67076874	36.18983078	4.909278393	46.67386627	14.40977573	5.964355469	48.26949692	35.8907814	39.12165451	92	50.48968506	31.86757851	8.468790054	14.79068565	7.459920883	27.77077675	43.99557877
250	2005/12/29	20.38228989	37.62016296	2.16594696	15.9562788	12.60945988	21.09152031	36.91999817	23.42809296	16.67752647	23.91290474	44.25	24.6695137	18.50348854	11.45985794	15.38496208	874.4174805	31.37324333	17.35406876	20	15.13907242	6.400000095	8.115830421	34.8963089	13.41549587	30.53000069	11.35470581	57.69964218	21.34182739	2.399499893	29.51434898	4.467844486	53.38838577	36.00252533	4.981554985	46.38576889	14.45401764	6.131008148	47.86791611	35.92280579	38.87823105	92.38999939	50.64621735	31.81249046	8.458148956	14.85763741	7.469913483	27.9745121	43.95186234
251	2005/12/30	20.27267075	38.3706131	2.179285526	15.92551041	12.49223423	21.13544273	36.95999908	23.20170784	16.33959579	23.65011787	42.95000076	24.50689507	18.38943672	11.42377472	15.266572	863.40802	31.23676109	17.31481171	19.93000031	14.93270397	6.46999979	8.030405998	34.74851608	13.32635784	30.60000038	11.24631882	57.58280945	21.58878326	2.357500076	29.1254673	4.408809185	53.74921036	35.76684189	4.921510696	46.38576889	14.46508503	6.025753975	47.78761673	35.37870789	39.14447784	91.75	49.97739029	31.78494263	8.458148956	14.82612801	7.44326973	27.68165207	43.77698898
252	2006/1/3	20.40055656	38.4236145	2.265983582	16.25632668	12.53025913	21.45024109	38.52000046	23.73856735	16.15407944	23.8716774	42.75	24.80342865	18.5233078	11.69078922	15.31590176	880.9974365	31.65334511	17.57274818	20.79999924	15.95288944	6.28000021	7.924739361	35.17267227	13.61605835	32.40000153	11.24103069	58.67808914	21.74810982	2.378999949	30.17867661	4.628623009	55.61616516	36.02064896	4.944861889	47.45752335	14.78578568	6.113464355	48.96022034	36.05720901	39.99642563	92.76000214	50.11968613	32.42543793	8.562485695	15.10572147	7.426619053	28.47746849	44.04659271
253	2006/1/4	20.45536041	38.69728851	2.272652864	16.14860916	12.54926682	21.567379	38.41999817	23.95849419	17.17447662	23.94896317	42.52000046	24.67907524	18.49356842	12.18872929	15.40141487	882.2630005	32.08430481	17.80824089	21.31999969	15.63358116	6.079999924	8.082113266	35.13409805	13.73491859	32.56000137	11.35999489	58.40061569	22.4172802	2.362499952	30.28400612	4.653745174	55.45927429	35.60974503	5.106094837	47.64192963	14.79131222	6.188019753	49.50098801	36.59490585	39.60760498	91.90000153	50.63912582	32.08108902	8.939399719	15.31442356	7.343357563	28.04454041	44.70236206
254	2006/1/5	20.99126053	38.88270187	2.254767656	15.94858837	12.71084023	21.72843933	38.06999969	24.72174454	16.76366615	23.74802589	41.86999893	24.46863556	18.38943672	12.07326221	15.52638149	883.4016113	32.12022018	17.44939041	21.60000038	15.63358116	6.210000038	7.994435787	35.23051071	13.89091206	33.68000031	11.56356239	57.55359268	22.34558678	2.382499933	30.05715752	4.609780788	54.2669754	35.30157089	5.071624279	48.25272369	14.7415514	6.240646362	50.22383881	36.31964874	40.0269165	91.98000336	50.0414238	32.12240219	8.905326843	15.18053818	7.556499004	27.69436836	44.38905716
255	2006/1/6	21.10087395	38.83856964	2.3129704	15.77163982	12.95479488	22.80460739	39	24.81877136	17.26060486	23.95412827	44.29000092	24.82734871	18.67701149	12.26811028	16.08219147	887.1981812	31.78981972	17.38770866	22.46999931	15.52455807	6.190000057	7.926988602	35.24335861	14.38860321	33.77999878	11.77770329	57.02786255	22.68813705	2.39350009	29.93565178	4.768046856	55.012146	36.12335968	5.165026188	48.8058815	14.8189621	6.530093193	51.17155075	36.72932053	40.16415787	91.01000214	49.34412003	32.07419586	8.96708107	15.27110672	7.606451988	29.95449829	45.21240234
256	2006/1/9	21.03997803	39.34181976	2.305391788	15.77163982	13.43636036	22.73871803	38.38000107	25.16804314	17.47264099	23.89229012	43.63999939	24.70777512	18.39936638	12.05883026	16.15782928	883.0219727	31.63180542	17.57835197	22.12999916	15.54013729	6.340000153	8.055132866	35.12123871	14.50003147	33.25	12.0024147	57.67042542	23.18205261	2.354000092	30.22729301	4.930080414	55.24748993	35.66412735	5.271778584	49.43974304	14.87425423	6.468695164	51.83549881	37.2222023	41.16293716	92.45999908	48.93144989	32.09484863	8.869129181	15.29473686	7.653082848	30.43199158	45.32171249
257	2006/1/10	21.31401634	39.38595581	2.451202869	15.7754879	13.30646515	22.24821663	38.61000061	25.16804314	17.36000252	23.69649506	42.52999878	24.68863678	18.40432167	11.97944832	16.17098618	890.868042	31.66771126	17.48303604	23.01000023	15.5050993	6.329999924	7.989938736	35.82173157	14.70059681	34.93000031	11.87816334	56.94025803	23.15019035	2.282500029	29.91132355	5.048150063	55.42008591	35.25321579	5.203947544	49.61259079	14.80237007	6.486238003	52.09786224	37.38223267	41.04093552	92.45999908	49.16625214	31.82623863	8.82653904	15.28686523	7.633100986	30.72484779	45.39458466
258	2006/1/11	21.30792809	39.05046082	2.543358564	15.77163982	13.2123909	22.43124771	39.33000183	25.29095459	17.73105431	23.76862526	41.93000031	24.43993759	18.43902779	11.9433651	16.21373749	896.3092651	32.00529861	17.53910637	22.92000008	15.44279385	6.25	7.497591019	35.69964218	15.3394289	36.27000046	11.73275757	56.81612015	23.54052544	2.246500015	30.2191925	4.972786427	55.69461823	35.94208908	5.157244205	49.295681	14.77472401	6.880937576	51.77658463	37.22861481	40.81984329	93.33000183	49.87777328	31.750494	8.739233017	15.28292751	7.809605122	30.70574951	44.52749252
259	2006/1/12	20.83901596	39.16522217	2.555180311	15.89472961	13.1836834	22.39463997	39.47999954	25.0775032	17.94308853	23.41826057	41.70000076	24.28211403	18.30516243	11.78460121	15.99668503	889.0960083	31.87600517	17.52788734	22.93000031	15.42332363	6.849999905	7.239054203	35.21764374	15.46570873	35.34999847	11.56884956	56.37070084	23.1979847	2.217999935	30.51895142	4.864764214	54.99649429	35.66412735	5.132782936	49.55496216	14.68073082	6.793226719	51.72306442	37.2222023	40.82745743	95.93000031	49.58604431	31.54386711	8.607207298	15.16084766	7.669730663	30.4574585	44.3744812
260	2006/1/13	20.68068314	39.17406464	2.594589472	15.93321514	13.13584709	22.11644363	38.84000015	25.23920441	17.75092697	23.57283211	42.88000107	24.40646553	18.4340744	11.9289341	16.02299309	886.4386597	31.89755249	17.51107216	22.79999924	15.43110847	7.460000038	7.135638714	35.14052963	14.96801376	34.13000107	11.75126266	56.66276932	22.98289299	2.220000029	30.34071159	4.874813557	55.98485565	35.51908112	5.129444599	48.83468246	14.71390057	6.534478664	50.96810913	37.2222023	40.74359131	95.77999878	49.43662262	31.54386711	8.734975815	15.03483772	7.606451988	30.47018623	44.76064682
261	2006/1/17	20.55888939	38.41477203	2.567912102	15.73701859	13.097579	22.57766151	39.43999863	24.4630127	17.74430656	23.35642624	42.56999969	24.65994644	18.53323174	11.84233379	15.89473248	873.6577759	31.10746765	17.34846306	22.57999992	15.50120068	8.369999886	6.81190443	34.9477272	14.67830467	32.86000061	11.56621075	57.11548615	22.70406914	2.200000048	30.25968933	4.922542572	57.5537262	36.11127853	5.132782936	48.68487167	14.72496033	6.367826939	51.00021362	37.1581955	40.37763977	94.93000031	48.87452698	31.20640182	8.709421158	15.18447304	7.383326054	30.57842827	44.33076477
262	2006/1/18	20.98517036	38.09693146	2.500614882	15.79856586	13.14541721	22.68747711	39.72999954	24.3530407	18.5394268	23.41826057	43.11000061	24.70777512	18.53818512	12.09491348	15.85856056	868.2164307	31.26549149	17.14099693	22.90999985	15.39606953	7.809999943	6.937801361	34.36933899	14.66345024	34.15000153	11.58999538	57.56090546	23.3254509	2.21600008	30.07336044	5.078295231	56.54181671	35.86351776	5.058280945	48.40253448	14.68073082	6.293273449	51.05374527	37.19019699	40.23276901	94.94999695	48.6183815	31.17195129	8.575266838	15.38530159	7.506546021	30.92220879	44.31619644
263	2006/1/19	21.31401634	37.24053192	2.396030903	15.75624752	13.24746799	22.76068497	40.45999908	25.04516029	18.62555695	23.63466644	43.97999954	25.04735565	18.79601288	12.75883484	15.74673271	861.7626953	31.87600517	17.23631668	23.68000031	15.55570698	7.610000134	6.942296505	33.97089005	14.84916019	37.13000107	11.70368004	57.23959732	23.5007	2.222500086	29.87892342	4.997906685	57.52370453	36.67326736	5.593132496	48.92113113	14.66413403	6.389755726	51.40179443	37.48465729	40.09554291	95.37000275	48.50452423	31.08931351	8.734975815	15.52707291	7.509876251	31.15140152	44.08301926
264	2006/1/20	20.85728264	37.01096344	2.306604624	15.78318119	12.86796856	22.83388519	38.43000031	24.43066978	18.23462677	23.3461113	42.36999893	24.84646797	18.52827644	12.72996902	15.51323032	844.1730957	31.71797752	16.76531792	22.70999908	15.11960793	7.590000153	6.755701542	33.55316162	14.16576004	35.70000076	11.27540016	55.26080704	22.94305801	2.196000099	29.34420776	5.51415205	58.19924164	35.98438644	5.480823517	48.44862366	14.62543297	6.148550034	50.86635208	36.79334641	39.18826294	94.77999878	47.31628418	30.43501091	8.609340668	15.22385311	7.453260899	31.07501221	42.96818542
265	2006/1/23	20.85728264	36.74610138	2.354502439	15.76394367	12.91899395	22.49712753	37.79000092	24.49535179	18.51291847	23.38734055	42.04999924	24.86559677	18.55803108	12.71553612	15.50993729	842.907959	31.5168705	16.82139397	22.54000092	15.38438034	7.480000019	6.874852657	33.64312363	14.09890175	35.47000122	11.21459484	54.69126129	22.89526367	2.186500072	29.13356209	5.281779289	57.41371155	36.11733246	5.458586216	49.81426239	14.48719597	6.13539362	51.01628113	36.76132202	39.21876144	94.48000336	47.68628311	30.27660751	8.643408775	15.11752701	7.456592083	31.00498581	43.14305878
266	2006/1/24	20.89991379	37.79673386	2.305088758	16.0601387	12.77548409	22.39463997	39.13000107	24.96107292	18.77795982	23.7325592	42.13999939	25.11909485	18.81088066	12.67945099	15.45403862	842.0220947	31.48096657	16.70363808	22.96999931	15.66863155	7.53000021	7.05470562	32.95547867	14.09890175	36.77000046	11.47367573	54.72046661	23.57239914	2.200999975	29.31990814	5.401106834	57.34302521	36.89683533	5.540870667	50.47693634	14.50931549	6.161705494	51.93186569	37.89432526	40.27090073	95.51999664	48.14163971	30.46944618	8.786082268	15.14509392	7.66307354	30.83942413	43.3252182
267	2006/1/25	20.86945724	37.80557251	2.24931097	16.49482918	13.44838238	22.67283249	38.95999908	25.18099213	18.5394268	23.35642624	41.56000137	24.62168121	18.54314995	12.28254318	15.57243061	832.7839355	31.68208504	16.77652931	22.39999962	15.39217758	8.050000191	7.032224178	32.49278259	14.09147358	38.38000107	10.97137165	55.10746384	23.18205261	2.180000067	28.98774338	5.338302135	55.50491714	37.16271973	5.481935024	50.31557465	14.53143311	6.038911343	52.63328171	38.47042084	40.33188629	95.02999878	47.60802841	30.7380619	8.969212532	15.04664612	7.759646893	31.01134491	43.07019424
268	2006/1/26	20.77202988	38.4236145	2.192623615	16.56407356	13.81512547	22.85585403	38.77000046	25.71785164	18.84422112	23.13487244	41.09000015	24.63602448	18.33987045	12.17429447	15.62175655	840.7566528	33.0754776	16.55785942	22.37999916	16.52526855	8.539999962	6.928808689	33.73952866	14.65602112	40.40999985	11.10355663	52.50069427	23.24578285	2.233999968	29.17405891	5.352120399	54.68797684	36.8484993	5.548652649	50.41930771	14.50931549	6.17924881	53.16337585	39.1361351	40.65210724	94.94999695	48.89587784	30.92401505	8.4858284	14.95608234	7.746330261	31.89628601	46.93201065
269	2006/1/27	20.79030037	37.97333527	2.183528662	16.95643425	13.71307373	23.00959206	40.08000183	25.65965462	19.12913895	23.06788254	41.02000046	24.54515839	18.51835442	12.22481251	15.62175655	843.4138184	32.66609192	16.64196396	22.38999939	17.19111443	8.399999619	6.845628262	33.43749619	14.67087746	39.84999847	10.75987625	52.06987381	23.42900467	2.260999918	29.06875801	5.377334118	56.05477905	37.53735733	5.572002888	50.73620987	14.56460857	6.13539362	53.70415115	38.72644806	40.63686371	95.81999969	48.7820282	30.8551445	8.571004868	14.82612801	7.666399479	31.82624435	46.77901459
270	2006/1/30	20.94862938	37.88504028	2.273561716	16.83719254	13.69393635	23.00959206	39.34999847	25.87309837	19.04299545	23.14001083	40.65000153	24.33470917	18.45886993	12.26811028	15.61847687	836.0745239	32.62298584	16.31675529	22.29000092	16.88738823	8.210000038	6.847874165	33.54030991	14.5446043	41.40000153	10.9819479	52.80736542	23.57239914	2.247999907	29.12569046	5.446680546	57.49229431	37.48902893	5.624266148	50.45963669	14.48166275	6.139779568	52.97596741	38.59202576	40.16415787	96.51999664	49.11643982	30.63473892	8.55396843	14.51109886	7.729678631	31.97268105	46.51668167
271	2006/1/31	20.65023994	38.46774673	2.289022446	16.7871933	13.76091003	23.08280563	39.72999954	25.72433281	20.87176323	22.64022446	40.59000015	24.27732849	18.50348854	12.29697609	15.44088364	828.3552856	32.98211288	16.35039139	21.87999916	17.04314232	8.180000305	7.178354263	33.45034409	14.15089893	41.79999924	10.87619781	53.22356415	24.64786148	2.240999937	27.8402729	5.432811737	59.33042145	37.27753067	5.652064323	50.85146713	14.53143311	6.288887978	53.26511002	38.23997498	39.98880768	97.75	48.60414124	30.46257019	8.624245644	14.51109886	7.87954092	32.25281906	47.21618271
272	2006/2/1	21.28964996	38.31764984	2.286293507	16.88333893	13.74496651	23.22190094	40.50999832	26.08655548	20.00375366	22.76388931	39.38999939	24.4925499	18.31507874	12.37635803	15.51323032	838.6051025	32.6086235	16.51299858	21.84000015	17.13269806	7.880000114	7.052457809	33.48246765	14.35888958	42.09999847	10.87884235	55.63321304	24.74344826	2.198999882	27.8565464	5.286556721	58.04998779	37.34400558	5.727676868	50.92638397	14.46508503	6.227489948	53.40965652	38.55363846	40.11841583	97.61000061	50.95929337	30.26973152	8.590174675	14.3496418	7.733009338	31.85172462	46.52397537
273	2006/2/2	20.86945724	37.39944458	2.185652018	16.82180214	13.52810669	23.1779747	39.38999939	25.87309837	20.04351807	22.73812103	37.06999969	24.22471809	17.93330193	12.34027576	15.54939842	828.4821167	31.89038277	15.85696697	21.48999977	17.57658958	7.869999886	7.178354263	33.48246765	14.00976276	41.02000046	10.83918953	54.51602554	24.48056793	2.137000084	27.59619713	5.330686092	57.45299911	36.79410553	5.644280434	50.36168289	14.46508503	6.117851257	53.27580643	37.69588089	40.07266235	97.04000092	51.0161972	29.91846657	8.577394485	14.36146069	7.792954922	31.15775871	46.37096405
274	2006/2/3	20.90599442	38.30000305	2.178072214	16.77179718	13.55043602	23.03887749	39.20000076	25.72433281	19.87786293	22.67114067	35.56000137	23.99992561	17.89859962	12.49903774	15.50993729	826.9631958	31.6892662	15.92424393	21.82999992	16.8484478	7.909999847	7.10191679	33.4246254	13.87605381	39.54000092	10.8894186	54.48679352	24.47259903	1.916499972	27.41721916	5.276472569	57.65724564	36.7518158	5.561995506	49.71054459	14.43742561	6.174863338	52.45123672	37.4462471	39.89730835	97.19999695	50.42566299	29.67741013	8.424077034	14.18425655	7.713027477	30.93495369	46.10136414
275	2006/2/6	21.15568161	38.03512573	2.040142298	16.72947693	13.52810669	23.4195652	39.52000046	25.98953247	19.77185059	22.70205879	35.29999924	24.0477562	17.95810127	12.44130707	15.39153671	835.3150635	32.00529861	15.94667435	21.95000076	17.15605736	8.079999924	6.9445467	33.82950592	14.17318535	41.22000122	10.94494057	53.66898346	24.88684845	1.897500038	27.28704071	5.642105103	58.20710754	38.00265884	5.544204235	49.91221619	14.43190479	6.297657967	52.9973793	37.51025391	39.8134613	96.40000153	50.61774826	29.8702507	8.464529991	13.95979595	7.696374893	31.10048103	45.95563126
276	2006/2/7	20.70504189	37.92034912	2.049236774	16.6679287	13.4292469	23.6391983	39.25999832	26.11888504	19.87123871	22.84632683	35.65999985	24.00948143	17.85397911	12.39801025	15.41456985	832.6576538	32.19203186	15.90742779	22.12000084	16.87182045	7.900000095	6.863612652	33.46318817	14.48517609	41.00999832	10.83918953	53.26010513	24.73548698	1.876000047	27.67755699	5.503416538	55.96052551	37.4285965	5.478600025	49.33600998	14.43742561	5.946814537	52.71895218	37.28621292	39.69908524	97.12000275	50.90948868	29.95290184	8.289926529	14.12125015	7.676393032	30.94768715	46.26165009
277	2006/2/8	21.03388596	38.0880928	2.085917473	16.71408844	13.41329861	23.74900627	38.79999924	26.45524025	20.28867722	23.25853348	36.58000183	24.03340149	18.00927544	12.44852352	15.38496208	839.9971313	32.68045044	15.96350193	22	16.86791992	8.010000229	6.976018429	33.50818253	14.93086815	40.86000061	10.97666264	52.61021423	24.97447395	1.908499956	28.20637894	5.431550503	55.96839142	37.61592484	5.515294552	48.92113113	14.54248714	5.920501232	52.44588089	37.76628876	40.20227814	97.27999878	51.27388763	30.07687378	8.434720039	14.2669487	7.759646893	31.08774185	46.28353119
278	2006/2/9	21.39317703	38.41477203	1.968905449	16.64100266	13.44200134	23.23654556	38.11999893	26.46170235	20.73923111	23.51100731	37.15999985	24.1051445	17.9942379	12.39078808	15.35207748	849.3613892	31.18647766	16.0195694	26.01000023	16.6498661	8.409999847	7.095171928	33.79736328	14.91601563	40.06000137	11.07183456	51.85081863	24.28937721	1.899500012	28.37721825	5.490807056	54.29522324	37.52528763	5.46414423	48.84045792	14.58119678	5.652982235	53.08841705	37.28621292	40.43863678	98.23000336	51.45251846	30.18707466	8.453891754	14.74737072	7.849569798	33.71712875	46.58225632
279	2006/2/10	21.84381866	38.60900879	2.040446043	16.7948761	13.54405308	23.4049263	38.68999863	25.39445305	20.35493469	23.54707527	37.52000046	24.24384499	18.04934883	12.39078808	15.44088364	859.2319946	31.7108078	16.20460701	25.54000092	16.84067154	8.25	7.137886524	34.00945663	14.8268671	40.09999847	11.02689075	52.17211151	24.91074753	1.925999999	31.00504684	5.516025543	54.42876434	37.67635727	5.453026772	49.41091919	14.53696251	5.679294586	53.21689606	37.84310913	40.4081459	98.05000305	51.8240509	30.24905968	8.566746712	14.60167313	7.85623312	33.45608139	46.87371826
280	2006/2/13	20.97907257	39.13874435	1.961629033	16.7987175	13.6588583	23.55866241	38.18999863	25.4526577	20.37480354	23.39764595	37.29999924	24.20080376	18.07439613	12.23202705	15.38496208	859.7382813	31.0500164	16.06442451	24.93000031	16.64597702	8.119999886	7.092923641	33.82950592	14.75259113	38.95999908	11.09034157	51.94574738	24.29734039	1.893000007	30.96436882	5.45928669	53.76105499	37.56757355	5.388531685	49.09397125	14.53143311	5.731921196	53.01344681	37.9391098	40.42336655	98.41999817	51.52399063	30.09754181	8.332511902	14.48354053	7.939489365	33.4115181	46.92472839
281	2006/2/14	21.19221497	39.28885269	2.05044961	16.75255394	13.94587994	23.34635353	38.13000107	25.75667	20.47419739	23.49038315	36.79000092	23.90904999	17.90907478	12.20316124	15.63491535	865.4326782	31.76826477	16.26067734	25.10000038	16.79393959	8.170000076	7.304249763	34.47858429	15.07248497	40.22000122	11.15642929	52.52258682	24.22564316	1.912500024	31.23285294	5.748010635	53.61179352	38.14768219	5.326261997	49.36483383	14.54248714	5.560885429	53.51677704	38.61122894	40.79696655	100.2300034	51.95267105	30.41435051	8.609340668	14.71980381	7.929494858	33.65344238	47.53678894
282	2006/2/15	21.30792809	38.76792908	2.098345757	16.90488625	14.07982063	23.69043732	37.65000153	25.11631393	20.34125137	23.19670296	36.95000076	23.93775368	17.82392883	12.34749222	15.83608627	864.1672363	31.63899803	16.43450165	25.77000046	16.73163605	8.329999924	7.385182381	34.64569092	15.22127628	40.24000168	11.25160599	53.28199387	24.89481735	1.963000059	31.29791641	5.66354084	53.65892792	38.20808792	5.449689388	49.45701599	14.50931549	5.468788147	54.31992722	38.40638733	41.31541443	99.75	51.76690292	30.55209923	8.975604057	15.03090096	8.002764702	34.23916245	47.5732193
283	2006/2/16	21.18003845	36.8520546	2.13926959	17.09349251	14.14679527	24.0345192	38.58000183	25.60142708	20.32131577	23.16063499	37.79000092	23.96166992	18.04434013	12.6072855	15.72395802	862.7751465	32.38012314	16.65317535	26.67000008	16.76279449	8.31000042	7.389680862	34.80635452	14.84930515	41.74000168	11.38114929	54.01218414	25.17362404	1.957499981	31.6477623	5.725316525	55.14357376	38.52233124	5.57756424	50.19456863	14.52037334	5.324065208	54.67329407	39.16173935	41.5365181	99.37000275	51.83835983	30.77938652	9.013933182	15.1293478	7.93615818	34.74213409	47.74081039
284	2006/2/17	21.30792809	36.81674957	2.130782843	16.9241333	14.14041328	23.93935204	37.79999924	25.09043503	19.99558258	23.10395241	36.45999908	23.99035645	18.21967697	12.78048134	15.49970245	853.1574707	32.19304276	16.65317535	26.71999931	16.74331093	8.409999847	7.205331802	34.8963089	14.67075729	40.33000183	11.30183411	54.68397141	25.054142	1.959499955	31.76979828	5.833748817	54.94718933	38.65527344	5.548652649	50.88029861	14.59225464	5.341607571	55.05344772	39.3921814	41.51364899	99.30000305	52.13130569	30.75872421	8.869129181	15.09390545	7.842906475	34.58296967	47.62423325
285	2006/2/21	21.39927101	35.71310806	2.094102144	17.10119247	14.0287962	23.6757946	38.09999847	24.50182343	20.73344803	22.90814972	36.16999817	24.17209053	18.11447144	12.62171936	15.35789871	851.1333618	31.98437119	16.67560387	26.70000076	16.81340981	8	7.081683636	34.58140564	14.35085773	40.04999924	11.26746655	54.42109299	25.2532959	1.914499998	31.71285439	5.837530613	55.55202484	38.29874039	5.526415348	51.15107346	14.73601913	5.310907841	55.14984131	39.1361351	41.06381989	98.18000031	52.19563293	30.68296051	9.018190384	14.92851448	7.759646893	34.58296967	46.95387268
286	2006/2/22	21.58196068	36.40178299	2.162006378	17.62466049	14.00009632	23.74900627	38.75999832	24.70947456	20.62045097	23.00090599	36.31000137	24.44950676	18.24972725	12.57120323	15.66130352	859.3583984	32.38012314	16.95035553	27.30999947	16.50189781	8.210000038	7.19409132	35.1533699	14.3062191	40.79999924	11.34942055	54.82269669	25.27719879	1.93599999	32.24979019	5.913178921	53.77677536	38.69755936	5.499726295	51.54872131	14.92955303	5.332835674	56.06007004	39.09772873	41.81098557	99.01000214	53.15307236	31.04798698	9.143826485	15.15691185	7.796284199	35.08591843	47.91569138
287	2006/2/23	21.92298317	36.49004745	2.175040722	17.72857857	13.85020542	23.71240234	38.77000046	24.79382324	20.60050011	23.09880066	36.75	24.39689445	18.17959976	12.55677128	15.65469933	850.3738403	32.38732147	16.63075447	27.05999947	16.45127678	8.340000153	7.248046398	35.0184288	14.17974854	40.38999939	11.21724033	54.53791046	25.07803535	1.894999981	32.09521103	5.919480801	53.49397659	38.92115021	5.501952171	51.48531723	14.75890827	5.280209541	55.70132446	38.91850281	41.60512924	98.94000244	52.80295944	31.24771309	9.305666924	15.03090096	8.022743225	34.79306412	47.69709396
288	2006/2/24	21.87426376	36.67547226	2.166249752	17.65929985	14.01603985	23.71972656	38.34000015	24.89114571	20.58055878	23.12970924	37.49000168	24.45428467	18.24472618	12.68666935	15.49970245	847.4631348	32.90541077	16.65317535	27.07999992	16.37730408	8.380000114	7.122149944	35.28191757	13.98631668	40.54000092	11.38114929	54.58171463	25.65958405	1.917500019	32.36370468	5.893005371	54.33447647	38.97552872	5.62649107	51.16840363	14.77009678	5.363535881	55.52465057	38.88648605	41.83386993	99.41999817	53.09592056	31.48877907	9.341866493	15.16477966	7.969461441	34.40468979	47.68981934
289	2006/2/27	22.28227806	36.76377106	2.152002573	17.98646927	14.17549324	24.11505699	39.18999863	24.96253586	21.19877052	23.83560944	38.5	24.5260334	18.25975037	12.74440289	15.50300598	849.2348633	32.63197327	16.67560387	26.38999939	16.52916336	8.25	7.275025845	35.31406021	13.68873882	40.61999893	11.31505489	55.11478424	25.32499695	1.900500059	32.23352051	5.916959286	52.95196533	38.99969482	5.635385036	51.04738998	14.79248238	5.591583729	55.73881912	39.0089035	41.73474121	98.91000366	52.96730042	31.66786003	9.104952812	15.14509392	7.956139088	34.63389206	47.68981934
290	2006/2/28	21.92298317	36.50771332	2.076216936	17.70163918	14.08938503	23.9100647	38.54999924	24.74839783	21.08577156	23.79953957	37.65000153	24.23427963	18.28479767	12.48460197	15.25236988	839.7442017	32.66795731	16.535429	26.5	16.52916336	8.159999847	7.205331802	35.20479202	13.62922287	38.66999817	11.3256321	55.11478424	25.35687065	1.871999979	32.22539139	5.837530613	52.56706619	38.77008057	5.585346222	50.71895218	14.77009678	5.481945038	55.14984131	38.65454865	41.07906723	96.68000031	51.93838882	31.57831001	9.092149734	14.90488815	7.932679653	34.29010391	46.52397537
291	2006/3/1	22.35535431	37.54071045	2.09470892	17.70548248	14.03198433	23.8881073	39.04000092	25.43622589	20.74010468	23.81499863	41.68000031	24.09557724	18.30483437	12.62893677	15.11056519	839.8711548	32.6823349	16.58589554	27.01000023	17.04703712	8.460000038	7.173857212	35.18550873	14.02352142	40.06999969	11.77770329	55.53097916	25.09397316	1.855999947	32.87625885	5.940915585	53.57253265	38.86675644	5.762147903	51.27213669	14.70856094	5.565270424	55.0855751	39.04110336	41.26203537	100.2900009	52.12415314	31.75239182	9.079346657	15.0112114	7.972894192	34.3664856	47.5878067
292	2006/3/2	22.11785507	37.6289978	2.110168695	17.69009018	13.85339642	23.86613846	38.81000137	25.24803352	21.23200798	23.73771477	41.15999985	23.98080826	18.20464516	12.36913967	15.10396576	834.5440674	32.37292862	16.47375298	26.09000015	17.11711502	8.579999924	7.023230553	35.12123871	14.14999199	41.33000183	11.79620552	55.83766937	25.09397316	1.843999982	32.74608612	5.957304478	54.69582748	38.92115021	5.676525593	51.41040421	14.76450825	5.512643814	54.76967621	38.98312378	41.00281525	97.68000031	52.01699829	31.43904114	9.279972076	14.99152184	7.808675766	34.07364273	47.35462189
293	2006/3/3	22.05696297	37.44358063	2.052874565	17.51303482	13.96182823	23.80757523	39.04999924	24.99496841	21.45138168	23.84592628	40.5	24.20558548	18.26476288	12.49182415	15.16003323	830.4853516	32.04914856	16.39524841	26.11000061	17.05872154	8.430000305	6.832138062	35.05054855	13.85241127	39.50999832	11.84643936	55.04905319	24.56022835	1.860499978	32.42879105	6.156515121	54.99432755	38.594841	5.597577095	51.34703445	14.69737339	5.52141571	54.60902786	38.97667313	40.97994232	95.80999756	52.43855667	31.46689987	9.24155426	15.16084766	7.785220146	33.98450851	46.94658661
294	2006/3/6	22.0325985	37.44358063	1.984970808	17.37832069	13.92993069	23.69775772	38.43000031	25.11825562	21.3715992	23.70680428	39.34999847	23.86411858	17.84897423	12.27532387	15.1699276	837.2074585	32.17865372	16.28871346	26.04999924	16.93801498	8.300000191	6.762444973	34.86418533	13.80776691	39.38999939	11.78563213	53.70550156	24.3849678	1.843000054	32.52641678	6.04934597	52.70843887	38.55858231	5.538644314	51.57175064	14.65820313	5.332835674	56.32244492	38.23579788	40.97994232	95.40000153	51.89551544	31.48082733	9.230884552	15.19629097	7.684676647	33.81897354	46.23981476
295	2006/3/7	22.13612366	37.4700737	2.010131121	17.54383278	13.88209152	23.33903503	38.11000061	24.50181961	21.09240913	23.59858894	39.25	23.77692413	17.9591732	12.36192417	15.26556396	843.2954102	32.42330551	16.29992676	25.22999954	16.67712593	8.130000114	6.809658051	34.86418533	13.63666058	38.27000046	11.2225256	53.88073349	23.97072029	1.846500039	32.01386642	6.095995426	51.86794662	38.99969482	5.504176617	51.48531723	14.60225964	5.337221622	55.24619293	38.69320297	40.85796356	95.93000031	52.27420807	31.76632309	9.179655075	15.07815266	7.711492062	33.55158234	45.6787262
296	2006/3/8	22.26401329	37.47890854	1.990427852	17.62850571	13.86615372	23.08280563	37.77999878	24.57968903	20.98604965	23.98402405	38.58000183	23.84958267	17.98923683	12.34027576	15.22928524	849.2565918	32.82624435	16.21582603	25.18000031	16.53305435	8.069999695	6.931056023	35.15526199	13.30188179	37.09000015	11.21459484	54.18012238	24.0663147	1.840499997	32.33115387	6.026651382	51.01173401	37.94827271	5.51751709	51.77341843	14.6302309	5.302137852	55.25693512	38.39685822	41.0485611	95.87000275	52.0312767	31.82899666	9.209542274	15.20416641	7.848893166	34.1564064	45.91637039
297	2006/3/9	22.05086517	36.96682358	1.937983871	17.70548248	13.77366638	23.00959206	37.43999863	24.12546921	21.41814232	24.33064079	38	24.24191475	17.86900902	12.47738934	15.1303463	844.5637207	32.48086929	16.08686066	25.29000092	16.4279232	8.010000229	6.762444973	35.18112564	13.1679678	36.20999908	11.37321758	53.72740936	23.7635994	1.805999994	32.04639816	6.068255901	50.46186829	37.86972427	5.439682007	52.40727615	14.65261269	5.328450203	55.65312195	38.55147171	40.56061172	95.19999695	52.70292664	31.71756554	9.228749275	15.05452251	7.755055904	33.83808136	45.96024323
298	2006/3/10	22.15439987	36.33114243	1.915552616	17.61311722	14.00647259	23.10476494	37.20999908	23.91133308	21.41814232	24.67209435	37.81999969	24.4211235	17.6886692	12.42687607	15.13695049	858.0079346	32.81187057	16.25506973	25.53000069	16.36562157	8.210000038	6.820898056	35.29109573	13.23492622	36.63000107	11.37850475	53.66168213	24.21767235	1.81099999	32.65657806	6.132557869	50.39118195	38.68547821	5.587572575	53.08143997	14.74772167	5.223196983	56.11363602	38.79628754	41.34591293	96.83000183	53.43889618	31.99610519	9.245822906	15.07815266	7.889112949	33.99724579	45.97486115
299	2006/3/13	22.48933411	36.36645508	1.991034031	17.76322174	14.32856941	23.09744835	37.13999939	23.9697361	22.23578072	24.61000443	37.83000183	24.38721466	17.71872902	12.3258419	15.19301128	863.3345947	32.91980362	16.23264313	25.37000084	16.39885139	8.399999619	6.809658051	35.28462601	13.33908176	34	11.4155159	53.73471069	24.14597511	1.809499979	32.86812592	6.127515316	51.31023788	38.6190033	5.576445103	53.3407402	14.8372345	5.530186653	55.76558685	39.06041718	41.0485611	97.23999786	53.47461319	31.9891243	9.292775154	15.17266083	7.972894192	34.62752151	46.501297
300	2006/3/14	22.43452072	36.38412857	2.040750504	17.84019852	14.40191555	23.18530083	37.40000153	24.40449333	22.90052986	24.57895279	38.38000107	24.54705238	17.7788372	12.26089382	15.22928524	870.1834106	33.19321442	16.26628494	26.26000023	16.70376205	8.260000229	6.937801361	35.43339157	13.65898037	34.99000168	11.50011063	54.77158356	24.40089798	1.845499992	33.27488708	6.224596977	51.23954391	39.22327042	5.602033615	54.00915527	14.80926323	5.793319225	56.38134384	39.26659775	41.14004135	97.51999664	53.91044998	32.21194839	9.367478371	15.10177994	8.033222198	35.13685226	46.96193314
301	2006/3/15	22.85470581	36.99331284	2.007706404	18.08653259	14.43061924	23.34635353	37.08000183	24.65107155	22.6346283	24.29443169	39.59000015	24.43080711	17.90907478	12.45574284	15.25236988	870.8175049	33.24360275	16.23264313	27.31999969	17.23930931	8.420000076	6.942296505	35.47867584	13.81521034	35.11999893	11.51864719	54.68397141	24.37700653	1.844499946	33.33998871	6.425066471	51.40449905	39.53145218	5.646539211	55.08666992	14.87080383	6.109079838	57.44685745	39.14417648	41.18579865	97.58999634	54.33918381	32.30944824	9.433637619	15.07027721	8.003059387	35.24507904	46.80107498
302	2006/3/16	22.98259354	36.79906845	1.949503422	18.22510719	14.35089016	23.3097496	35.93000031	24.15790939	23.02017593	24.29443169	38.95000076	24.73110008	17.96919632	12.68666935	15.36779404	878.1734619	33.26517868	16.26067734	27.19000053	17.04776573	8.449999809	7.113156319	35.22641373	13.1679678	34.08000183	11.46570015	53.91724396	24.36903381	1.838500023	33.35624695	6.315374851	52.16646576	39.76108551	5.71997261	55.54768753	14.94353962	6.05206871	58.2875061	38.94447708	41.26203537	97.77999878	54.82505035	32.56011963	9.442175865	15.06633472	8.07679081	36.25735855	46.84492493
303	2006/3/17	23.09221077	36.67547226	1.960114241	18.36366463	14.40829372	23.06816864	35.97999954	24.15790939	23.43896866	24.39788818	39.31000137	24.61971283	17.78384399	12.67945099	15.4469347	872.8469849	33.38032913	16.29431343	28.42000008	16.95394516	9.050000191	7.279520512	35.45927429	13.01173973	33.95000076	11.52923679	53.48646545	24.82312202	1.799499989	33.51082993	6.373372078	51.89936829	39.72482681	5.642090797	55.93948746	15.02746201	6.170476913	59.03177261	38.23579788	41.66612625	97.22000122	55.62531662	32.65761948	9.461384773	15.22385311	8.120358467	36.28918839	46.79375076
304	2006/3/20	22.97041702	36.44591522	1.939802647	18.22125053	14.11170769	23.01692009	36.54999924	24.33960533	23.26613998	24.25303459	38.54000092	24.36300087	17.61853027	12.36913967	15.54587555	867.6469116	33.15725327	16.27750206	28.98999977	16.68031502	9.229999542	7.538058281	35.28462601	13.01173973	34.15000153	11.7039547	53.19435883	24.62395287	1.811499953	33.52709961	6.49314785	50.68180847	39.62814331	5.617612839	54.70062256	14.90437222	6.174863338	58.11616516	38.2873497	41.26203537	97.31999969	55.86112213	32.65761948	9.559567451	15.16477966	8.167275429	35.86261749	46.86685562
305	2006/3/21	22.60503769	36.37528229	1.873717666	18.21355057	14.01284599	23.36831093	36.34999847	24.07356644	23.21959496	24.19612122	38.06000137	24.19347572	17.52335167	12.22481251	15.53268623	853.9492188	32.87661743	16.18217659	29.07999992	16.65685463	8.770000458	7.589765549	34.67011642	13.02662086	34.43999863	11.50275993	52.55180359	24.65582275	1.796000004	33.47015381	6.475496292	50.27334976	40.39556885	5.569769859	54.29727554	14.79807377	6.166091919	57.35046768	38.33242416	40.85796356	96.80999756	55.91827011	32.42782593	9.469922066	15.14509392	8.123706818	35.33421326	46.31851196
306	2006/3/22	22.59285355	36.72896576	1.869474053	18.38676453	14.06387329	23.68310928	36.61999893	24.43693924	23.43232727	24.14439201	37.72999954	24.39690208	17.56343269	12.30418968	15.38428402	861.0518188	32.76148987	16.12050056	28.73999977	16.74676132	8.760000229	7.798845291	34.65718079	13.14565086	34.36999893	11.56364918	52.88768387	24.67971992	1.799999952	34.08847046	6.537276268	50.24977112	40.8608551	5.561982155	54.8562088	14.77009678	6.205561161	57.26480865	38.48705673	40.82745743	97.25	56.16834641	32.72028351	9.523281097	15.19629097	8.167275429	35.1241188	47.23244095
307	2006/3/23	22.65375519	36.99422836	1.823700428	18.1250267	13.99371433	23.54401779	36.33000183	24.54724693	23.06671715	24.25303459	36.70999908	24.45986176	17.54339218	12.28254318	15.25236988	851.7929688	33.45946884	16.12609863	28.68000031	16.74676132	8.670000076	7.697676659	34.54724503	13.09357643	34.75	11.46834469	53.15785599	24.61598969	1.784000039	33.93387985	6.652009487	50.82321167	40.38952637	5.537502766	54.97143936	14.74212456	6.08276701	57.71992111	38.15205002	40.48437119	98.22000122	55.66103745	32.51836777	9.47846508	15.28686523	8.26111412	34.72937775	46.42819214
308	2006/3/24	22.75727272	37.13568115	1.81763792	18.20585823	13.99052906	23.06084251	36.49000168	24.70947456	23.36585045	24.18578529	37.15999985	24.47438812	17.40812492	12.16707897	15.31503105	855.2177734	34.95614624	16.11489296	28.59000015	16.77021599	8.970000267	7.720157623	34.43080139	13.34652328	36.13000107	11.46834469	53.43533707	24.59209251	1.773499966	34.01524353	6.679749012	51.54587936	40.22637177	5.588681698	55.06941986	14.8260498	6.047682285	57.53252029	38.54504013	40.54536438	98.26000214	56.25408936	32.65761948	9.476330757	15.26323986	8.264461517	34.6211586	46.15765762
309	2006/3/27	22.33708572	36.89694595	1.80399549	18.07499123	13.85976887	22.56301689	35.79000092	24.50830841	23.28608131	24.1754303	37	24.31455612	17.2528286	12.21759224	15.26225948	851.6660156	34.98491669	15.94667435	29.21999931	16.75068092	9	7.870784283	33.9780159	13.27956581	35.33000183	11.38098145	53.37691116	24.08224487	1.762500048	33.92576599	6.653270721	51.80509567	40.03904724	5.603151798	54.51619339	14.70296383	6.152935982	56.72403336	38.69320297	40.68259811	98.84999847	56.01115036	32.60191345	9.390955925	15.36167622	8.217541695	34.8567276	46.01873016
310	2006/3/28	22.08740044	36.49907303	1.779744864	18.37137222	13.70032024	22.62158012	35.52000046	24.04761124	22.95369339	23.82364082	37.59999847	24.43564606	17.03241348	12.1382122	15.26556396	837.4610596	34.90577316	15.68874931	28.95999908	16.69202995	9.020000458	7.729150295	33.66754913	12.95222569	34.09000015	11.45510864	53.01912689	23.67596817	1.784500003	33.84440994	6.553668976	52.13502121	39.76108551	5.589796543	54.83318329	14.65820313	6.100308895	58.13222504	38.57080841	40.08029556	98.76999664	55.38236237	32.07269669	9.348265648	15.2199173	8.133761406	35.11774445	46.47205734
311	2006/3/29	22.50759125	36.57865906	1.889481187	18.45989418	13.68756104	21.31114388	35.95000076	24.45641518	22.82740211	23.95815849	38.27000046	24.54705238	17.33298111	12.23924351	15.16003323	839.3638916	35.49581528	15.72275639	31.42000008	16.91485977	9.210000038	7.96745491	33.89393997	13.08613777	34.29000092	11.61659718	52.58829498	23.83529282	1.815999985	33.68981934	6.629312515	52.47279358	40.37140274	5.803418636	55.8934021	14.7756958	6.126622677	59.426548	38.73830414	40.0269165	98.91999817	56.57564163	32.01002121	9.422970772	15.20416641	8.177326202	34.71029282	46.20152283
312	2006/3/30	22.71465302	36.72896576	1.902213454	18.38291359	13.59826851	22.00662804	35.31000137	24.85222435	22.53491592	23.88572502	38.06999969	24.36783981	17.16768456	12.21037769	14.90939522	837.968689	35.27994156	15.90413094	30.77000046	17.32922745	9.329999924	7.891017914	33.72576904	13.2200489	33.59000015	11.80985165	53.02643204	23.65206337	1.833500028	33.54337311	6.635619164	52.26071167	40.19526291	5.791181564	55.28396225	14.80926323	6.13539362	58.20773315	37.98454666	39.74482727	99.48000336	56.03258514	31.75934982	9.418702126	15.13721943	8.173976898	34.87582016	45.2290802
313	2006/3/31	22.86689377	36.81739426	1.901304245	18.57920837	13.54405308	22.01395226	34.95000076	24.84572601	22.36873245	23.63222885	38.52000046	24.13050461	17.04243469	12.311409	14.88301849	838.2221069	35.43824768	15.76243687	32.88999939	17.72795105	9.170000076	7.969703197	33.70635223	13.02662086	33.15999985	11.90250969	53.12133408	24.15394211	1.826500058	33.77117538	6.65705204	51.45949173	40.80868912	5.805645943	55.33040237	14.730937	6.047682285	58.83872223	37.67529297	40.06504822	99.69000244	55.6824646	31.71059799	9.354669571	15.28292751	8.197437286	35.60797501	45.0243721
314	2006/4/3	23.20182419	36.75547409	1.899181485	18.70238304	13.68118572	21.89681816	35.70000076	24.89114571	23.40573692	23.87020111	37.25	24.2709713	17.13260651	12.0371809	14.69174671	832.8950195	35.55336761	15.82478333	33.18999863	17.89604568	9.029999733	7.82806921	33.87453079	13.24236393	33.18000031	11.89192581	52.48607254	24.33716583	1.807000041	33.3237114	6.692356586	51.61660385	40.38355255	5.76781559	54.14057159	14.66939259	6.043296337	57.49582291	37.80415726	39.9735527	99.55999756	55.7396431	31.80810547	9.247954369	15.18447304	8.150517464	35.29602051	45.38262939
315	2006/4/4	23.17137337	36.20728302	1.854317546	18.45989418	13.58232594	22.21893692	36.20999908	24.78733444	23.90429306	23.94780159	37.86999893	24.4211235	17.19773483	12.36192417	15.07758617	837.968689	35.79802704	15.98348808	31.93000031	18.02113342	9.039999962	7.888771534	33.80984497	13.21260929	33.43000031	11.9792881	52.58829498	24.16190529	1.838500023	33.29117203	6.808350086	52.33926392	40.39569473	5.785616875	54.25083923	14.87080383	5.973126888	57.64142609	37.81702805	40.58349228	99.87999725	56.16120529	32.23284912	9.311984062	15.11359406	8.351601601	36.28918839	45.81401062
316	2006/4/5	23.27490807	36.46369934	2.037414551	18.63694763	13.60464001	21.74308014	35.99000168	25.24803352	24.72193146	23.93745422	39.31999969	24.76985931	17.27287102	12.26811028	15.2127943	836.4465942	35.58215714	15.81911659	31.78000069	17.98596001	8.979999542	7.832565784	33.62874603	13.58458614	34.77999878	12.12754059	53.2016716	23.98665047	1.866999984	33.76303864	6.875170708	53.35261154	41.13667679	5.815658569	54.67454529	14.97151089	5.911730289	58.31557465	37.8106041	40.42302322	101.0599976	56.52559662	32.4139061	9.282105446	14.84187794	8.37505722	37.08500671	46.34043884
317	2006/4/6	23.4454174	36.33106995	2.159580946	18.20970345	13.67161655	21.52345276	36.09999847	25.45569229	24.54245186	24.20129013	41.31000137	24.2951889	17.04243469	12.15264511	15.09078121	829.9779663	35.18640518	15.73409081	31.79000092	17.68495369	8.909999847	7.864039898	33.50583649	13.71105671	34.70000076	12.19372177	52.46417236	24.86294937	1.925500035	33.84440994	6.839869022	53.23475647	40.96053314	5.866837025	54.55844498	14.89878178	5.907343864	58.21850204	37.84925461	39.94161606	100.8600006	57.03290176	32.1701889	9.124166489	14.73949909	8.37505722	37.38423157	46.15034485
318	2006/4/7	23.0556736	36.26919174	2.115626097	17.74397659	13.42286682	21.25258255	36.95000076	24.96253586	23.96412277	24.03575134	42.59999847	24.04332352	16.88714218	11.85676765	14.84674549	816.5343018	34.90577316	15.64340973	30.88999939	17.7435894	8.909999847	7.926988602	33.1306839	13.42091274	33.68999863	12.23872566	51.86542511	25.2532959	1.854500055	33.09592056	7.068074703	52.64562607	40.72974777	5.785616875	53.65882874	14.71415043	5.929273129	57.17763519	37.28876877	39.50606537	99.5	56.85428619	31.84988213	9.055867195	14.60954762	8.291275978	37.00223923	46.47205734
319	2006/4/10	22.48323822	35.88898087	2.081673861	17.96337891	13.45157337	21.23793411	37.5	24.71595955	24.06383514	23.87020111	42.68000031	24.01910782	16.75188065	12.14542961	14.87971497	814.1244507	34.40929413	15.59239101	30.03000069	17.59895515	8.920000076	7.823573589	33.0465889	13.16053104	34.56999969	12.09842014	51.65367889	25.73128319	1.830500007	33.08775711	6.98108387	53.83961487	40.32279968	5.718858242	53.31060028	14.84283447	5.76700592	55.75925064	37.5464592	39.62067032	99.02999878	57.72598648	31.80810547	8.947016716	14.50322437	8.227600098	36.40378189	46.03334808
320	2006/4/11	22.51369476	34.84563828	2.06106019	17.60925102	13.31186771	21.04759026	37.27999878	24.48236847	24.29649734	23.77707672	42.75999832	23.7963028	16.65670013	12.02274895	14.85993099	803.9777222	34.15745163	15.42235279	31.20999908	17.55204773	8.739999771	7.670698643	32.6649437	13.02662086	34.34999847	12.09311962	51.2885704	25.45245361	1.802999973	32.74608612	7.04159832	54.185215	39.94625473	5.637638092	52.92169952	14.78128624	5.745079041	55.71069717	37.70751953	39.16218185	96.18000031	57.56878281	31.72454834	8.9363451	14.44415379	8.070084572	36.03450775	45.9236908
321	2006/4/12	22.12394524	35.20815277	2.022257566	17.94797897	13.37289143	21.51613045	36.97000122	24.63809395	24.85488129	23.79777908	42.38000107	24.05301285	16.56151962	11.83511925	14.87641907	803.9777222	34.54598999	15.59239101	30.97999954	17.63022423	9.010000229	7.706668854	32.70376587	12.95966721	35.41999817	12.01369953	51.09142685	25.10194778	1.806499958	32.81116104	7.09329319	53.2661705	40.03126907	5.633187294	52.41093445	14.7253418	5.832788944	55.50576019	37.62377167	39.11633301	96.09999847	59.45513153	31.83595657	9.017451286	14.60167313	8.177326202	36.22552109	45.95293427
322	2006/4/13	22.33099556	35.21699905	2.014982224	17.75167656	13.32792282	21.58934021	36.83000183	24.74839783	24.49591827	23.84434319	42.00999832	23.93191719	16.39119911	12.00109863	14.97205639	804.1049805	34.50283813	15.58673286	31.05999947	17.68104553	9.050000191	7.915748119	32.72964096	13.47298813	31.79999924	12.01369953	51.16443253	25.46838379	1.83099997	32.9250679	7.002514839	53.96529388	39.97661591	5.801193714	51.84214783	14.61345005	5.845946312	54.60514069	37.82991791	39.13162613	95.83000183	59.25506592	31.8429184	8.968357086	14.37327099	8.230948448	36.6138649	45.68971634
323	2006/4/17	22.44669533	34.81911469	1.964661121	18.01340675	13.20909882	21.72843933	36.88999939	24.33960533	24.09043503	23.61670876	41.65999985	24.04332352	16.36113358	12.10212803	14.9456768	798.0167847	34.79065704	15.58673286	30.90999985	17.7435894	9.010000229	7.789852142	32.61320496	13.13077068	30.60000038	11.94752312	50.82854843	25.17362404	1.763499975	33.33998871	7.143724918	54.11455536	40.17704391	5.756689072	51.71445847	14.70856094	5.657367706	54.6806221	37.44981766	38.97114563	95.77999878	58.84065247	31.66883469	9.006780624	14.29451275	8.190735817	36.15548325	45.44842529
324	2006/4/18	23.13484001	34.42123795	2.007403374	18.28283501	13.38572598	22.38732338	37.34999847	25.13772774	24.44938278	24.1133461	43.61999893	24.40660095	16.65168571	12.18872929	15.20619869	805.1195068	35.37348557	15.83611774	32.54999924	17.94295883	9.430000305	7.976447105	33.60286331	13.49530888	31.22999954	12.17518902	51.82160568	25.32499695	1.81400001	34.21864319	6.747828484	55.16716003	42.03557968	5.805645943	52.83465195	14.66379642	5.964355469	55.97498322	38.09406281	39.96452713	96.62999725	59.51947021	32.0030632	9.39949131	14.52685642	8.41527462	37.23932648	46.28194427
325	2006/4/19	23.51240349	34.42123795	1.990124941	18.27898979	13.27653885	22.10911942	37.56999969	25.30643654	25.06095314	23.89605904	43.31000137	24.3290863	16.64167213	11.97944832	15.16662312	807.4024658	35.17201996	15.68875027	33.41999817	17.94295883	9.520000458	7.958460808	35.45927429	13.63666058	31.54000092	12.32343769	49.87199402	25.86670303	1.844499946	34.42202377	6.474235058	57.99906921	41.78656006	6.513269424	53.22351837	14.84283447	5.995055199	57.53356171	39.62735748	39.63595963	96.16999817	60.7055397	32.06572342	9.262898445	14.58197689	8.348250389	36.96518707	46.93267059
326	2006/4/20	23.73163033	34.92522049	2.050146341	18.31363869	13.45960045	22.0798378	37.68000031	25.35835457	24.7950592	24.03056335	42.93000031	24.39690208	16.82201767	12.06604481	15.20948696	807.9095459	35.48862839	15.72842216	33.00999832	18.29478645	9.460000038	8.329407692	35.85383224	13.82265377	31.37999916	13.26325035	50.02535248	25.71534729	1.817000031	33.99897385	6.356982708	58.4395752	41.61043167	6.695737839	53.14806747	14.88199043	6.087152004	58.14839935	39.71757126	40.0715332	96.23999786	61.0913887	32.22589111	9.164717674	15.16477966	8.425329208	36.87592316	47.13008881
327	2006/4/21	23.64028358	34.41240692	2.032261848	18.04805183	13.4885006	21.97002411	37.45999908	24.94956017	25.16730309	23.64775085	42.84999847	24.35330963	16.79195595	11.97944832	15.18971252	809.3045044	35.59654999	15.08228493	33.84000015	18.16578674	9.149999619	8.486778259	35.99612808	13.43579102	31.72999954	13.30295944	48.79131317	26.29689217	1.801499963	34.02339554	6.185513496	59.17113113	42.04771423	6.547762394	52.96231079	14.93794727	5.986284256	58.44499588	39.96237564	39.92634964	95.19000244	61.77731323	32.63674164	9.230884552	15.18447304	8.311383247	36.69102859	47.36405945
328	2006/4/24	23.39669228	33.81999969	1.993155479	18.25204277	13.21230602	21.75040054	37.20000076	24.91061974	25.39997101	23.42011452	42.38000107	24.50830841	16.77192116	12.05161381	15.15673256	815.265686	35.40227509	14.91791344	34.02000046	18.25959587	9.159999847	8.608181	35.99612808	13.30931664	32.81000137	13.26589775	48.73290253	26.08179855	1.789499998	33.6979599	6.199380875	58.66768265	41.98697662	6.446511745	52.52704239	14.88199043	5.916114807	57.97579575	39.86572647	39.56717682	94.26000214	61.52010727	32.77597046	9.290639877	15.27898693	8.324788094	36.28299713	47.72963333
329	2006/4/25	23.67073441	34.50965881	2.005888224	17.89793968	13.23157787	21.70647621	37.65999985	24.59267044	24.37626457	23.35803795	42.95000076	24.13050461	16.70679474	11.97223282	15.24906731	807.1485596	35.25836563	15.09361649	34	18.43160248	9.220000267	8.659888268	35.98318863	13.2869978	33.40999985	13.12558746	48.59417725	26.44028282	1.777500033	33.57591629	6.053126812	58.51036453	42.00521088	6.418697357	52.26584244	14.79807377	5.964355469	57.88414001	40.00747681	39.20803452	93.40000153	60.81270218	32.78991318	9.262898445	15.12147427	8.34489727	36.7037735	46.64021683
330	2006/4/26	23.62810898	34.164814	2.065910339	16.64700508	13.20268059	21.66987228	38.15000153	24.46289063	24.54909897	23.48737144	42.24000168	23.90285683	16.64667702	11.84233379	15.57225513	812.2219849	35.35911179	15.42235279	33.34000015	19.11961174	8.539999962	8.574458122	36.1061058	13.32419777	32.79999924	13.13088322	48.5430603	27.60336494	1.789499998	33.71421814	6.056923389	56.93706512	41.3856926	6.361953259	51.77248764	14.80367088	5.929273129	57.92726517	40.65814972	39.65887833	92.91000366	60.66982651	33.22163391	9.324791908	14.96788692	8.411924362	36.37863159	45.2948761
331	2006/4/27	23.74989891	35.26122284	2.102589846	16.65855598	13.49814034	21.73576164	39.45000076	24.54075432	24.05718613	23.85467339	42.04999924	24.36300087	16.72683525	12.00109863	15.80639744	823.6370239	34.89858627	15.52437878	34.15000153	18.67787552	8.56000042	8.702604294	36.19018555	13.64410019	32.79999924	13.21825027	49.1929245	27.26878929	1.786999941	34.00710297	5.886144161	56.30776978	41.65901566	6.377530098	52.23102951	14.90996742	6.100308895	58.08366776	40.57439423	41.03433609	94.23999786	60.09104156	34.14776611	8.366486549	14.91670132	8.5593853	36.37225723	45.74820709
332	2006/4/28	23.39669228	35.56183243	2.133814096	16.60851669	13.7261591	21.28185654	39.20000076	24.60564232	24.15690422	22.80447578	42.04000092	24.39690208	16.76189995	12.2464571	15.67778683	827.5686035	34.661129	15.55272102	33.68999863	18.69351578	8.789999962	8.533988953	36.5394783	13.35396004	32.34999847	13.04352283	49.43388367	27.19708443	1.760499954	34.21938324	5.99873209	55.88298035	41.6164856	6.43093729	52.58504486	14.84843254	6.223104477	58.08366776	40.26516724	41.11839294	93.61000061	59.6266098	34.76050949	8.532963753	14.84582138	8.592902184	36.12361145	46.09184265
333	2006/5/1	23.59765625	34.87218857	2.109865665	16.73553085	13.59127522	21.5746994	38.16999817	24.09952545	25.26037788	22.96484756	41.47000122	24.02880478	16.61161423	12.13099575	15.50629616	820.4659424	35.27994156	15.3203392	35.18000031	18.60751152	8.890000343	8.405843735	36.50067139	13.10845661	31.79000092	13.01175308	48.82052231	27.85032654	1.729500055	34.12958527	5.757113934	56.57522583	41.00307465	6.477666378	52.28325272	14.90996742	5.924886227	56.82709885	40.46487808	40.3542366	93.12000275	59.91957092	34.24523544	8.121038437	14.70011902	8.562737465	36.12998581	45.41918945
334	2006/5/2	23.7681694	34.12945938	2.171099663	16.84715843	13.53667545	21.56005669	38.34999847	23.75560951	27.8528862	23.0165863	40.49000168	24.14989281	16.75689507	12.04439831	15.74374962	828.4562378	35.33032227	15.35434246	34.45000076	18.83424568	8.770000458	8.87570858	36.73352432	13.16053104	32.61999893	13.04616547	48.18525314	27.56353569	1.718999982	34.52150726	5.717895985	57.08655167	41.16703033	6.533299446	52.43996048	14.93794727	5.885416508	56.13676071	40.63882446	40.14029312	92.12000275	60.96991348	34.44020081	8.001520157	14.65286636	8.556035995	35.95148087	45.33146286
335	2006/5/3	23.70727348	33.95262527	2.156549454	16.90104294	13.56879044	21.49416733	35.06000137	23.74912834	28.79683876	22.77860069	39.81999969	24.05301285	16.60159683	11.97223282	15.42055988	824.5244751	35.05687332	15.29199696	34.61999893	19.02970695	8.359999657	8.866716385	36.6882515	13.43579102	33.27000046	13.09911823	48.47732162	27.61930084	1.697999954	34.58681488	5.824156284	56.54375458	41.51931381	6.60005331	52.64891052	15.08340549	5.981898308	55.75925064	40.61949921	40.02566528	92.01000214	61.35573196	34.32878494	8.227761269	14.62923527	8.552680969	35.75382614	45.36070633
336	2006/5/4	23.66464043	34.32398224	2.156246424	16.77787781	13.65871239	21.48684502	34.31999969	23.88538742	26.58986092	22.81481552	39.77999878	24.05301285	16.68175125	11.97223282	15.64810658	824.1439209	36.33771133	15.40535736	33.93000031	18.97888565	8.390000343	8.929666519	36.79173279	13.80033016	33.95000076	13.33208179	48.88624191	28.09727669	1.723500013	34.12141418	5.812772751	55.63913345	41.23384857	6.786972046	53.35702896	15.2456522	5.740693092	57.1398468	40.82564926	40.30838776	91.41000366	61.90590668	34.77442932	8.492414474	15.0112114	8.827495575	36.32762909	45.4996109
337	2006/5/5	23.84124756	35.06668854	2.179285526	16.90488625	13.7357893	21.56005669	34.18000031	23.24300194	27.05519485	23.01141167	39.91999817	24.42595863	16.98732948	12.5062561	16.05373955	826.1732788	35.89876938	15.24098396	35.18999863	19.31897736	8.600000381	8.936408043	36.78527451	14.17230892	34.43000031	13.3797369	49.00307465	28.16100883	1.751999974	30.89624214	5.834278107	56.4414978	41.64686203	6.815899372	54.52944565	15.3351717	6.473080635	58.02974701	40.88362503	41.07253265	92.69999695	63.21350479	35.14350891	8.360084534	15.03877449	8.93138504	37.18193817	45.79208374
338	2006/5/8	23.74989891	35.20815277	2.179285526	16.97801781	13.63944244	21.59665489	33.68999863	23.4116993	28.73034859	22.69065666	39.90000153	24.26613235	16.83032227	12.80935192	15.8921442	828.710144	35.54617691	15.31466675	36.02000046	19.20560837	8.510000229	8.920671463	37.26393127	14.06815529	33.95000076	13.31355286	49.6894455	28.009655	1.734500051	30.83092499	5.717895985	56.1111145	41.53752899	6.707977772	54.35532761	15.5141964	6.350284576	58.68231583	40.82564926	40.95793152	93.97000122	62.58475494	34.89281464	8.268306732	15.2199173	9.015172958	36.74841309	46.08453751
339	2006/5/9	23.67682838	35.97740555	2.153214455	17.00881577	13.56879044	21.53076553	33.24000168	23.14565468	30.05984116	22.63375854	39.43999863	23.9803524	16.73409081	12.83100414	15.97789001	839.7442017	35.2511673	15.36567593	36.38999939	19.20560837	8.300000191	9.089283943	37.08927917	13.84496784	34.15999985	13.21030235	49.57992172	27.87423325	1.741999984	30.0715847	5.691330433	56.35497665	41.51931381	6.672373772	54.87769699	15.2904129	6.543250084	58.54747391	40.78055954	40.93499756	93.59999847	62.87055206	34.94851303	8.281110764	15.33017635	8.948143005	36.0662384	45.27296066
340	2006/5/10	23.54893112	35.88015366	2.140179634	16.95108223	13.42106152	21.59665489	33.38000107	22.89259529	29.91361427	22.85621262	39.00999832	24.18862343	16.68850899	12.81656742	16.20873642	843.9296875	35.69729614	15.36567593	35.95999908	19.17043877	8.119999886	8.853227615	37.08282471	13.5325079	32.83000183	13.22089386	49.31705475	27.97779274	1.707999945	30.14507484	5.624284744	57.1022644	40.98482895	6.571125984	54.15217972	15.37432861	6.315201283	58.66069031	40.4197731	40.97320938	93.55000305	63.76675034	34.9345932	8.255502701	15.07421398	9.065441132	35.54981995	44.82695007
341	2006/5/11	23.54893112	35.69448471	2.065910339	16.99726295	13.49492455	21.68450928	32.63000107	22.50327492	30.07980537	22.71134949	38.09999847	23.8689537	16.54162407	12.72275162	16.15267181	800.934082	35.97792053	15.35434246	34.84000015	19.01797485	7.980000019	8.628411293	37.06986618	13.47298813	31.48999977	12.87144184	49.12720108	27.69099426	1.676499963	29.97359467	5.42061615	56.68535614	40.76011276	6.460977077	52.38193893	15.13376236	6.09592247	57.10753632	40.10409546	40.27784348	92.51999664	63.24334717	34.6003418	8.057011604	15.03483772	8.867711067	34.31296921	44.70996857
342	2006/5/12	22.68419838	35.61487961	2.052268505	16.92798805	13.30223179	21.3550663	31.92000008	23.37925911	29.3153286	22.7630825	39.29999924	23.54927635	16.50111389	13.11966038	15.59203529	801.3147583	35.99949265	15.43935299	34.38999939	18.75996971	7.75	8.430575371	36.46831894	13.45811176	31.65999985	12.74436855	49.73326492	26.6872406	1.636500001	29.8021431	5.536998272	54.13664246	40.03126907	6.239567757	51.35459518	15.13935471	5.872260094	56.21226883	39.38899994	40.41536713	91.34999847	62.38299179	34.25915527	8.082624435	14.97577	8.639818192	33.53515244	44.90006256
343	2006/5/15	23.12265968	34.88100433	2.054996252	17.02421188	13.58485222	21.12812233	32.18999863	23.51552391	28.68382645	22.84068871	38.68999863	23.80113983	16.63279152	13.17017555	16.04054642	810.192749	36.51038742	15.47903538	32.45999908	18.59578896	7.769999981	8.86221981	36.93404007	13.20516491	31.12000084	12.72848606	50.98918152	26.6473999	1.639000058	29.45921707	5.487662792	53.05108261	40.34711075	6.234003067	51.83053207	15.02186966	5.876646042	57.7493248	38.98312378	40.59876633	90.75	61.5585022	34.50287628	7.965234756	15.0112114	8.787277222	33.73279953	45.44112015
344	2006/5/16	21.22266197	34.19133377	1.969813347	17.14352989	13.70046711	21.20864868	32.29999924	23.07428551	29.33527374	22.70617676	38.18999863	23.60257721	16.63785934	13.11244488	16.01086235	812.348999	36.57514191	15.3203392	32.54999924	18.48241806	7.809999943	8.450809479	37.08927917	13.31707668	30.80999947	12.52728844	50.66790771	26.90233612	1.638000011	29.83480072	5.520553112	53.05108261	39.79440308	6.217313766	51.62738419	14.78687954	5.797706604	57.11290359	38.74475098	40.48415756	90.05000305	61.94564438	34.56553268	7.877728462	14.90882492	8.646520615	33.0442276	44.87083435
345	2006/5/17	21.18613243	33.77577972	1.978301883	16.87024689	13.43390465	20.9817009	31.20000076	23.23001289	28.10936356	22.81481552	38.25999832	23.34101486	16.36436844	12.95368004	15.68681049	792.6902466	35.72607803	15.36001301	32.02999878	17.97814369	7.760000229	8.320414543	36.3389473	12.63070774	30.77000046	12.31020164	49.92311096	25.89856911	1.580500007	29.04280663	5.404171944	51.72164154	39.1748848	6.057096958	50.83803558	14.65820313	5.683679581	56.29317093	38.09406281	39.73530579	89.94999695	60.06002808	33.81350708	7.764612198	14.5662241	8.478951454	32.92948532	44.40288925
346	2006/5/18	21.21658134	33.86420441	1.91524899	16.81085014	13.47565842	20.30818367	30.17000008	22.65250969	26.51700783	23.00623703	38.00999832	23.2683506	16.38968086	13.03306389	15.49171257	780.6413574	35.19359589	15.27499199	32.56000137	17.64586639	7.659999847	8.320414543	36.61709595	12.51879978	31.35000038	12.3816843	48.99576569	25.18160439	1.630499959	28.9856472	5.344714165	50.52595901	39.04128265	5.987002373	50.605896	14.64142323	5.530186653	55.35475922	38.10694885	39.66653061	90.26999664	59.31439209	33.50712585	7.683507919	14.54259968	8.941441536	33.56704712	44.01538467
347	2006/5/19	21.30183411	34.52732849	1.955567241	16.73382759	13.43069458	20.26425552	30.30999947	22.92503548	26.78351212	23.49253654	37.49000168	23.61224174	16.71382713	12.8815155	15.52148247	775.6947632	34.81223679	15.3316679	34.13999939	17.27058983	7.489999771	8.536237717	36.4747963	12.68292904	34.95000076	12.52728844	49.4265976	24.60005951	1.697000027	29.66334724	5.539529324	50.80127716	39.07771301	6.054872036	49.65400696	14.71415043	5.363535881	55.2792778	38.21004486	39.9110527	90.5	60.66227341	33.61158752	7.728329182	14.40083694	9.34025383	34.39585495	43.93494034
348	2006/5/22	20.97298431	33.90841293	1.921311617	16.79929733	13.40821171	19.95677376	29.90999985	22.509758	26.6502533	23.34251976	36.77000046	23.95615196	16.71889114	13.01140881	15.46195412	776.8362427	35.02090836	15.27499199	31.5	17.03604126	7.53000021	8.536237717	36.3389473	12.58594513	33.18000031	12.3075552	49.49959564	23.58833885	1.74150002	29.60619164	5.313090801	50.2899704	38.62219238	6.020381451	49.30574799	14.86520767	5.293366432	55.2253418	38.17781448	39.65887833	88.48999786	61.45096207	33.60460281	7.617341518	14.53078079	9.383820534	33.31839752	44.13967896
349	2006/5/23	21.00343323	33.64316177	1.914338708	16.84936142	13.40500164	20.02999687	29.02000046	21.82843018	26.68357849	23.4252758	35.91999817	23.44272804	16.53149414	12.85264874	15.33299637	773.4116211	35.19359589	15.22964859	31.14999962	17.20022202	7.190000057	8.673377037	35.91205215	12.13084888	31.79000092	12.11165714	48.81322861	24.03445244	1.687999964	29.25508499	5.190385342	50.35289764	38.95015717	6.025943279	49.18967056	14.77179241	5.359149456	55.43566132	38.01031113	39.90340424	87.90000153	61.04943848	33.58371735	7.557582378	14.35752296	9.276579857	32.81472778	43.84720993
350	2006/5/24	20.77811432	33.74926758	1.920099139	16.81469727	13.53667545	20.38871193	29.27000046	21.76974487	26.8501339	23.81328773	36.59999847	23.786623	16.74422264	12.72996902	15.41897297	766.055603	35.07847595	15.22398281	29.52000046	17.39177322	7.349999905	8.556472778	35.80855179	12.53372002	31.18000031	11.9369278	49.70406342	24.13800812	1.759500027	29.01830864	5.263754368	48.99201202	38.80441284	5.964747429	48.3480835	14.72083759	5.337221622	55.29542542	37.77840805	40.81272125	90.15000153	59.06347275	33.7578125	7.596003056	14.51897812	9.04533577	32.58520508	43.75946045
351	2006/5/25	20.65023994	33.61663818	1.950109005	17.21523285	13.64907742	20.51317024	29.13999939	21.86102676	27.56968307	23.7253437	36.47999954	23.88832855	17.01771545	12.8454361	15.50163078	772.5238037	35.31642532	15.2693243	32.31999969	17.82178116	7.570000172	8.560969353	35.98318863	12.48149395	30.96999931	12.11165714	49.76977921	24.80718803	1.781499982	29.55719376	5.461097717	50.3135643	39.16273499	5.9781003	49.06197739	15.04355812	5.631054401	56.68686676	38.24222946	41.33235931	88.87999725	59.50081253	34.05721664	7.928950787	14.743433	9.035275459	32.63621521	44.38827133
352	2006/5/26	21.08869362	33.60778809	1.926465154	17.0419178	13.70368004	20.46191788	28.97999954	22.03705978	28.45581627	23.7874279	37.13999939	23.97066689	17.11901474	12.98976231	15.46857262	779.6263428	35.26593781	15.27499199	31.67000008	18.14232826	7.619999886	8.657639503	35.80745316	12.6157856	31.62999916	12.12754059	50.24438858	25.12584305	1.803500056	29.88379097	5.495252132	50.84062576	39.69722366	6.110501766	49.45084381	15.12282848	5.587197781	57.34482193	38.33242416	41.57689285	88.91999817	59.86645889	34.38448334	7.928950787	15.09390545	8.99171257	33.06336594	44.74653244
353	2006/5/30	20.75375557	33.09494781	1.855833769	16.65293884	13.66192245	20.28621674	28.35000038	21.91970253	27.22324753	23.45633698	36.49000168	23.66068459	17.03797722	12.95368004	15.24041367	768.5922241	34.58095932	14.9802618	30.70000076	18.17750549	7.369999886	8.435071945	35.56660461	12.46657562	30.47999954	11.89192581	48.79862976	24.177845	1.731999993	28.96116257	5.392784119	50.52595901	38.66469574	6.025943279	49.1316452	15.02091312	5.512643814	56.81628799	37.9330101	41.11074066	89.30000305	58.88421631	33.91100311	7.860470772	14.84187794	8.96137619	32.38117981	43.76678467
354	2006/5/31	21.24702644	33.70504761	1.811877489	16.78774261	13.71330738	20.60833931	28.62999916	21.99142647	27.69628143	23.52358246	36.38999939	23.97066689	17.35705566	13.2784214	15.47518826	773.0424805	35.24431229	15.06528187	31.29000092	18.7638855	7.389999866	8.709344864	35.80745316	12.6157856	30.88999939	12.07988548	49.35356903	24.67175102	1.730499983	29.10811806	5.559770107	51.03726578	39.38746643	6.180598736	48.73115158	15.19643402	5.736307144	57.32862854	38.26156998	41.53866196	90.73000336	59.68722153	34.05170822	8.008134842	14.84582138	9.153481483	33.79017258	44.18353653
355	2006/6/1	21.3322773	33.59010696	1.884631276	16.88402367	13.8803072	20.55709076	28.71999931	22.26525688	28.80226707	23.82880783	37.56000137	24.20800591	17.48874283	13.42275524	15.59753323	777.7467041	35.46061707	15.07661915	32.09999847	19.00233841	7.449999809	8.954397202	35.96367264	12.8022995	31.38999939	12.32873631	50.22978592	25.10194778	1.753499985	29.6715126	5.707775593	51.34406281	40.28031158	6.389769077	50.36790848	15.28702068	5.705609798	58.59604263	38.08760834	41.85960007	91.68000031	59.9668541	34.26279068	7.984594345	15.03090096	9.315250397	33.73917389	44.81964493
356	2006/6/2	21.63068199	33.59894562	1.869170785	16.84165573	13.851408	20.41799355	29	22.45433426	28.20929527	23.66843605	36.52999878	24.48409081	17.67613792	13.53822136	15.63060188	776.9839478	35.69856644	15.0312767	31.34000015	19.05707169	7.789999962	8.835240364	35.87254715	12.71277142	30.10000038	12.4716959	50.51456451	24.99040413	1.738000035	29.41839218	5.553443432	51.83179855	40.32888794	6.376419544	51.16304779	15.41723728	5.705609798	58.67150116	37.52713394	41.81375885	91.69999695	60.08153915	34.65676117	7.961054325	15.00727558	9.204037666	33.53515244	44.50525665
357	2006/6/5	20.91209602	33.08611679	1.818849564	16.55281258	13.63623619	20.11051369	29.46999931	21.42420578	27.64965439	23.48737144	35.13000107	24.52087402	17.39757729	13.41553783	15.50825119	767.8295288	35.26593781	15.01993752	30.26000023	18.66224289	7.570000172	8.603682518	35.30624008	12.39197063	29.05999947	12.07194424	49.27323532	24.56022835	1.674499989	28.7733593	5.353569984	49.95956802	39.47857285	6.270720005	51.58677292	15.21907616	5.495101929	58.72546005	37.20284271	40.95793152	89.76000214	58.88421631	34.29091263	7.708525658	14.79462814	8.944526672	33.0442276	44.01538467
358	2006/6/6	20.72940254	32.97117615	1.810361385	16.714571	13.56236458	20.08855438	29.84000015	21.29379463	27.87617302	23.64256859	35.27999878	24.56992149	17.42289734	13.48770714	15.49832821	766.5582886	34.99915695	15.01426983	30.44000053	18.54887772	7.690000057	8.69360733	35.28670883	12.31736088	28.95000076	11.91839123	49.36816025	24.24953842	1.67050004	28.25079918	5.311825275	49.92024994	38.8104744	6.063773632	51.01794815	15.16246319	5.416162014	58.35332489	36.96287155	40.69811249	89.69999695	57.82312012	34.14315796	7.70210886	14.8103838	8.853533745	32.83385086	44.33709335
359	2006/6/7	20.64414978	32.88276672	1.775197148	16.65293884	13.77432823	19.78839874	28.81999969	21.01996613	27.69628143	23.64516449	35.18000031	24.46201134	17.42289734	13.45162201	15.56446266	765.7948608	34.83332443	14.9916029	30.10000038	18.17750549	7.849999905	8.711592674	35.38434601	12.21291542	28	11.69072342	49.07608414	24.03445244	1.688500047	28.5365715	5.344714165	48.04017639	38.02091599	5.956959724	51.07018661	15.06620407	5.403004169	59.0490303	36.58018875	40.86621857	90.45999908	58.40384674	34.36829376	7.66572237	15.01908779	8.873752594	31.85839844	44.14262772
360	2006/6/8	20.40664482	33.51053238	1.841888547	16.42186928	13.86425781	19.79571915	27.85000038	21.11776924	26.65691566	23.3646698	34.40000153	24.68274498	17.53433037	13.20625877	15.63060188	768.8466187	35.3524704	14.96893215	29.71999931	18.0367775	7.929999828	8.509260178	35.57311249	12.39197063	27.03000069	11.2750845	49.95231247	24.11410713	1.67750001	28.4059391	5.402907372	48.496418	37.61397552	5.887977123	50.95991516	15.21341515	5.38107729	58.41804504	36.469944	40.7974472	93	58.21028519	34.4949379	7.72778511	14.86550522	9.02541256	31.97315788	43.85648346
361	2006/6/9	20.5406189	33.44865036	1.795810819	16.09450912	13.8096571	19.81036186	27.98999977	21.15688324	27.48973274	23.16208649	34.45000076	24.84951973	17.67613792	13.20625877	15.6438303	765.5409546	34.97751999	15.16163063	30	17.86477661	7.659999847	8.464297295	35.38434601	12.2875185	26.75	11.38362885	49.39007568	23.78748894	1.68900001	28.03850937	5.501577854	48.1660347	37.5228653	5.885753632	51.41264725	15.24172592	5.363535881	58.86026764	36.08727264	40.8509407	92.94000244	57.71557999	34.32608795	7.650743008	14.90488815	9.005194664	32.12617111	43.67301941
362	2006/6/12	19.85247993	32.70592117	1.727906704	15.86343288	13.71973038	19.48091888	28.84000015	20.8635006	26.84348679	23.21922493	34.74000168	24.95742989	17.75210571	13.22068882	15.544631	756.5137329	34.58817291	15.02560425	28.5	17.43867874	7.449999809	8.052886009	34.88964081	12.10846424	25.68000031	11.02888393	48.84243393	22.77577019	1.679999948	27.55677986	5.439592361	47.11194229	37.19488144	5.634157658	50.2692337	15.10584068	5.082859039	57.81402969	35.7305603	40.36952591	91.11000061	55.83712006	34.05874634	7.428179264	14.92851448	8.631097794	31.25908279	42.78519058
363	2006/6/13	19.15216255	32.29921341	1.768224716	15.69398022	13.63302422	19.03434372	28.97999954	20.91565704	25.45765686	22.94911385	35.00999832	24.80537033	17.39251328	12.99697781	15.50494862	751.9362793	34.10507584	14.9065733	27.51000023	17.47988129	7.639999866	7.848303795	34.38842773	12.04132271	24.38999939	11.65895462	48.87894058	22.71203232	1.673499942	27.28733253	5.468686104	45.01947403	36.022686	5.588513374	48.63248825	14.86803818	5.109172821	57.37176895	35.93809509	39.90340424	91.13999939	55.19187546	33.11598969	7.503080368	14.70011902	8.479439735	32.95499039	43.3355217
364	2006/6/14	19.43837929	32.25498962	1.746399045	15.78255177	13.71330738	19.019701	28.56999969	21.12428856	25.83076668	23.12052345	35.27000046	24.63859177	17.24562836	12.8959465	15.25695324	753.5889893	33.34076309	14.81022644	28.61000061	17.62897301	7.389999866	8.084359169	34.72690964	12.26514053	25.11000061	11.69077015	49.17832565	23.38917542	1.684000015	27.1566925	5.493989468	46.46689224	36.95193863	5.676461697	49.04457092	14.89068413	4.960064888	56.94574356	36.25588989	40.30076218	92.40000153	58.79817581	32.81345749	7.537321091	14.86156654	8.590654373	32.7700882	43.68770599
365	2006/6/15	20.32748413	33.26296997	1.800054908	16.03289604	13.82892323	19.20273018	28.95999908	21.76322556	26.47703362	23.35427284	36.68999863	24.82989311	17.44823456	12.67945099	15.61736965	763.2521362	34.13391113	14.85556984	31.76000023	18.42940331	7.570000172	8.540735245	35.08492661	12.5561018	26.11000061	12.02478886	49.24403381	24.25750351	1.748000026	28.41410446	5.616695404	48.46495819	37.97838974	5.983718395	48.98073578	15.08885098	5.04338932	57.79782867	38.09788513	40.93499756	93	60.80565262	33.70697021	7.69568491	15.20416641	8.786126137	32.83385086	44.59757233
366	2006/6/16	20.30920792	33.20991516	1.744882703	15.90580463	13.73900414	18.87328529	29.12000084	21.50896072	26.03730774	23.3231163	36.81999969	24.80047607	17.3013401	12.62893677	15.36276436	761.2177734	33.75898743	14.77054977	30.88999939	18.3313179	7.590000153	8.542981148	34.8310585	12.16069031	25.63999939	11.91875172	48.79131317	23.99461365	1.754500031	27.94052696	5.521818638	48.17388535	37.96623611	5.9603405	49.04457092	15.08885098	5.078474522	58.09983063	37.78656769	40.43830872	92.54000092	61.32905579	33.36222839	7.635766029	14.96395874	8.695133209	33.43954086	44.80301285
367	2006/6/19	19.70632172	32.94464111	1.733969688	15.82106781	13.59127522	19.019701	28.78000069	21.15688324	25.5642643	23.13611794	36.13000107	24.64840889	17.23044205	12.20316124	15.31646824	756.1322632	33.92480469	14.64018822	30.12999916	17.89186478	7.599999905	8.507009506	34.6943779	12.16815186	24.95000076	11.77295208	48.00999832	23.66003418	1.753499985	27.96502495	5.515491009	46.33316422	37.40139008	5.828978062	49.0329628	14.91899872	4.885509968	57.7493248	36.96935654	39.90340424	92.26000214	60.76987076	33.16524887	7.488101006	14.83794403	8.644576073	33.61804199	44.15732193
368	2006/6/20	19.59671211	32.70592117	1.742154837	15.69398022	13.55915928	19.24664688	29.53000069	21.0721283	26.24384689	23.11532784	35.59999847	24.63859177	17.26083565	12.42687607	15.19742775	760.963623	33.94644165	14.66852283	31.35000038	17.89970589	7.619999886	8.700354576	34.59021759	12.27259922	24.87000084	11.80740547	47.43315887	23.45290947	1.774000049	27.50779343	5.536998272	46.40396118	37.94195557	5.815617085	48.8298111	14.94730282	4.82849741	56.76236725	36.93043518	40.29312515	93.11000061	60.8343544	33.12302017	7.533041477	14.62135696	8.678279877	33.74555206	44.26003647
369	2006/6/21	19.88901901	33.13100815	1.753977895	15.85958672	13.57520866	19.97874451	29.87999916	21.52852249	25.89739609	23.24519157	35.81999969	24.66802597	17.24056435	12.65780449	15.23711109	760.5819092	33.03792953	14.73087788	33.52999878	18.18221855	7.550000191	8.772294998	34.73994064	12.49641895	25.42000008	12.014184	47.87128067	24.35309601	1.832499981	27.89154243	5.553443432	47.71763992	38.43997955	6.051626205	49.26511002	15.07753468	4.916209221	57.23155212	37.34552383	40.59876633	94.11000061	61.55133438	33.28483582	7.689266205	14.91670132	8.627727509	33.66266632	44.78833771
370	2006/6/22	19.65151596	32.82990265	1.806117654	15.69012928	13.50134373	19.65662575	30.79000092	20.92868996	25.884058	23.09974861	34.93000031	24.51107216	17.18485451	12.63615417	15.18419743	754.8605347	32.77114868	14.60051155	33.25	18.01741219	7.440000057	8.794775009	34.52511597	12.34720421	25.37000084	11.99827671	47.44047165	24.13800812	1.818500042	27.85889053	5.569887161	47.82777786	38.26385498	6.002642155	49.85135269	15.12848949	4.977606297	56.9726944	37.17040253	40.30838776	93.84999847	60.26794815	33.4466629	7.740628242	14.79462814	8.53335762	33.96869278	43.76109314
371	2006/6/23	18.99383163	33.33472061	1.783382058	15.77871037	13.47244167	19.83963966	30.60000038	20.63530159	25.91737366	23.00624084	34.72999954	24.52087402	17.16966057	12.44852352	14.99241352	753.4620972	33.23260498	14.60618114	34.52000046	18.28422356	7.5	8.756558418	34.44050598	12.03386211	25.13999939	12.10961914	47.41126251	24.65582275	1.827499986	28.04668236	5.660970688	49.52692032	38.50071716	5.992625713	49.72945786	15.32099152	4.999533176	57.03201675	37.10554123	40.18614197	93.51999664	59.7875824	33.35520172	7.721364498	14.66861629	8.590654373	33.57978058	44.06192398
372	2006/6/26	19.1460743	33.02474594	1.788232446	15.90580463	13.49814034	19.95677376	30.69000053	20.52446175	26.62360764	23.10494423	34.25999832	24.57483864	17.20004463	12.62171936	15.05192852	752.6992188	33.75177002	14.58350277	35.27000046	18.40586281	7.489999771	8.848732948	34.89614105	12.10100746	24.65999985	12.10696888	47.35285568	24.185812	1.838500023	27.72008133	5.655912876	50.2899704	38.51894379	6.105061531	50.4839859	15.49084663	4.986377716	57.47964096	37.69576645	40.4917984	93	60.14604568	33.39036942	7.744905949	14.51109886	8.536728859	34.05156708	43.8197937
373	2006/6/27	18.53710365	32.46679306	1.740941763	15.73633385	13.37289143	19.80303764	29.94000053	20.38101959	26.2171936	23.07898331	32.88000107	24.5895462	17.07849503	12.96811104	15.06184864	746.7233276	33.7806015	14.44181538	33.77000046	18.11551285	7.159999847	8.547478676	34.95473862	11.89211273	24.26000023	11.92405415	46.71757889	23.58036232	1.824000001	27.52412605	5.647053719	49.85730362	37.7718811	6.05051136	50.16475296	15.58143902	4.854810238	57.49042511	37.28067017	39.97216415	92.55000305	58.74084091	33.27779007	7.67642498	14.27089119	8.405293465	33.24826431	43.66571045
374	2006/6/28	18.61017418	31.79372597	1.698199272	15.7093811	13.54951763	20.09588051	30.05999947	20.55053711	26.75685883	23.31791115	32.86000061	24.61407852	17.15447044	13.03306389	15.06846523	745.9603882	33.7445488	14.42460537	33.45999908	18.04488564	7.050000191	8.338399887	35.11745453	11.98909855	23.88999939	11.95585918	46.68837357	23.80341911	1.835000038	27.89971161	5.625550747	51.43059158	37.62004852	5.971470833	50.40272903	15.64371109	4.714472771	58.2456131	37.00826263	39.87283707	92.26999664	59.24987793	33.52405167	7.684983253	14.29451275	8.425516129	33.57340622	43.65836716
375	2006/6/29	19.18870735	26.48888397	1.787625432	15.91349792	13.77754498	20.57173157	30.39999962	21.09819984	27.34983063	23.59322357	34.47000122	24.87404442	17.23550797	13.37223625	15.32639122	753.5889893	34.39348602	14.49342728	35.84999847	18.66874504	7.239999771	8.821754456	35.58613205	12.34720421	24.80999947	12.63981247	47.53539658	24.67971992	1.925999999	28.65088654	5.895000935	52.13069916	38.60940552	6.217503071	51.77777481	15.75129032	5.034618378	59.62550735	37.87738037	41.17951202	89.80000305	59.50799561	34.19242096	7.922532558	14.54259968	8.610877037	35.25271606	44.69295883
376	2006/6/30	19.21915627	25.5943985	1.736092329	16.14457512	14.00556374	20.73278999	30.36000061	20.95476723	27.50305939	23.55686569	34.45999908	24.77103043	17.34693527	13.31451225	15.32639122	750.7921143	34.89820099	14.53358078	36.18999863	18.78646278	7.389999866	8.86221981	35.62520981	12.14577198	24.42000008	12.56028175	47.63031006	24.79125214	1.934000015	28.43042564	5.864638329	53.68825912	39.0369072	6.229746819	51.88895416	15.80225086	4.990763187	60.09820938	37.65686035	40.66754532	88.19999695	58.72648621	33.84062958	7.926814556	14.47565746	8.624357224	35.01646805	44.8543663
377	2006/7/3	19.40184021	26.09921074	1.75670588	16.09836769	13.99593163	20.85725403	30.63999939	21.18948364	28.66902161	23.62439728	34.93999863	25.00648117	17.52419281	13.42275524	15.47849846	757.4035034	34.86936569	14.53358078	36.68000031	18.84923363	7.590000153	8.783535957	35.82046509	12.33229065	24.60000038	12.61595249	48.03923416	25.73924828	1.930500031	28.57739067	5.905119419	54.13664246	39.47051239	6.326601028	52.08789444	15.98342514	5.126714706	60.85881805	37.81250381	41.00376892	88.97000122	58.28914642	34.34015656	7.909694672	14.46778297	8.594025612	34.88238907	45.279953
378	2006/7/5	19.07908249	26.12577057	1.727906704	15.85958672	14.00556374	20.82064247	29.86000061	20.75265884	28.12269592	23.55686569	34.13999939	24.82989311	17.47354889	13.61038876	15.27347851	754.4793091	34.63143921	14.3328371	35.38999939	18.42155838	7.5	8.87570858	35.67076874	12.09354782	23.89999962	12.18915272	47.82015991	25.587883	1.855499983	28.49575424	5.758378983	54.05797958	38.98194122	6.121763229	52.80176163	15.98909283	4.911822319	60.9620285	37.15094376	40.22982788	87.27999878	57.47896576	34.38237381	7.875452995	14.53472328	8.479439735	34.15446091	44.70761871
379	2006/7/6	19.26786804	26.53316498	1.690621138	16.15997124	14.06015778	20.67421913	29.59000015	20.42666245	28.29592133	23.58802223	33.41999817	24.63368988	17.42289734	13.70420074	15.2470274	756.0049438	34.89100266	14.41313171	35.40999985	18.50395393	7.349999905	8.664382935	35.68378067	12.22037411	23.82999992	12.17854977	48.14875412	25.89856911	1.840000033	28.38961029	5.744462013	54.08156586	39.11629105	6.107291222	53.04166031	16.09667015	4.929365635	61.4238205	37.5271492	40.26047897	86.41999817	57.93782806	34.51604843	7.879728794	14.4717226	8.550211906	33.86712265	44.68563843
380	2006/7/7	18.89030075	26.3028965	1.67940402	16.27166748	14.06658459	20.49852562	29.42000008	20.13978958	28.69566917	22.86080742	31.71999931	24.90348053	17.56978416	13.90626144	15.18750954	749.7747192	34.79006195	14.43034363	35.25	18.37054443	7.199999809	8.671128273	35.82046509	11.99656105	23.55999947	11.98767567	48.47732162	25.07007408	1.805500031	28.10383415	5.693861485	53.35786057	38.44450378	6.012663364	52.84270477	16.05137062	4.749557495	61.23366165	36.93691635	39.83136749	86.27999878	57.34991074	34.33311844	7.744905949	14.34570217	8.519883156	33.38185883	44.07660675
381	2006/7/10	18.72588539	26.15234184	1.667279124	16.13302422	14.01840591	20.47655487	29.26000023	19.95071983	28.72231674	23.05819321	30.21999931	24.92309189	17.6710701	14.04337692	15.2106514	759.0562744	34.84773636	14.38445854	33.02000046	18.46471596	6.980000019	8.927416801	36.11990738	11.78020477	22.51000023	11.85247612	48.63066864	24.51242828	1.789499998	27.79356575	5.762172699	53.24772644	38.6521492	6.016003132	53.50975037	16.13630104	4.705701828	62.0485878	37.15744781	39.92331696	85.94000244	57.60803223	34.57233429	7.819809437	14.36146069	8.641210556	32.8263588	43.92251205
382	2006/7/11	18.3787632	25.93979645	1.686983228	16.09836769	14.31065941	20.27157974	29.54999924	20.65485764	29.0820961	22.86600685	30.84000015	25.02119255	17.71665382	14.15884018	15.17097092	756.0049438	34.74679565	14.37298584	33.15999985	18.19398308	6.989999771	8.909431458	36.17848587	12.04132271	22.97999954	11.66160488	48.71099472	25.03023911	1.782999992	27.89154243	5.749521732	54.13664246	39.64151001	6.000416279	54.05390549	16.2495327	4.70131588	62.14094162	37.46875381	40.22216415	85.80000305	58.52573776	34.57935333	7.742767811	14.49927998	8.573805809	32.32191086	44.59021759
383	2006/7/12	17.35569572	25.68296051	1.605438232	16.06754684	14.26055241	20.67421913	28.55999947	20.30930519	28.46914101	22.67900658	31.60000038	24.8838501	17.65081215	13.89904213	15.0717783	749.647644	34.67469025	14.49342728	31.35000038	18.16651917	6.849999905	8.67787075	35.91159058	11.69813919	22.84000015	11.47073364	48.35319519	24.89481735	1.73150003	27.18118858	5.574949265	54.07370377	39.0369072	5.824524403	53.83155823	16.164608	4.771485329	62.38541794	37.6114502	39.99992752	85	58.01668167	34.17131424	7.76630497	14.44021797	8.348002434	30.45742798	43.98121262
384	2006/7/13	17.33742332	25.55013084	1.583914757	16.00207901	14.22175217	20.53512955	28.10000038	20.32886314	27.73625565	22.29980087	30.63999939	24.81028938	17.5849781	13.83409786	14.95934868	742.0188599	34.56653595	14.31562901	31.26000023	17.71530342	6.659999847	8.138313293	35.72934723	11.53400707	22.12999916	11.34084415	47.90779877	24.81515121	1.686499953	26.96890068	5.424411297	53.10612488	38.12082672	5.774428844	53.24642563	16.00607491	4.784641743	61.3314743	37.21580887	39.2719574	85.25	57.06313705	33.75622177	7.627206326	14.5701704	8.182859421	29.69121361	43.17409515
385	2006/7/14	17.47140121	25.7183857	1.53601861	16.05599594	14.22822285	20.76939583	28.01000023	20.44622231	27.96944427	22.35174751	30.45000076	24.68274498	17.51407242	14.05780697	14.73780346	734.3901978	34.30696487	14.08621216	32.54000092	17.63682175	6.670000076	7.634727478	35.62520981	11.50416374	21.60000038	11.13405991	46.98776245	24.20174789	1.646000028	26.92807388	5.363689899	53.27920532	37.83380508	5.664216042	52.9597168	15.89850998	4.951292992	60.56542587	37.18987656	39.28729248	84.41999817	55.38541794	33.98839569	7.642183781	14.89700794	8.064904213	29.05907059	43.18875504
386	2006/7/17	17.56274223	25.64753723	1.587552547	15.97512341	14.38017082	20.57905769	27.59000015	20.56357574	27.34317398	22.51797867	30.05999947	24.87404442	17.63562012	14.2526598	14.76756096	737.6958008	34.07622528	14.19519234	32.38999939	17.37394142	6.550000191	7.733649731	35.84651566	11.53400707	20.92000008	11.08104324	47.14108276	24.94261551	1.683500051	26.9035778	5.347243786	52.14643097	37.56509781	5.684255123	52.4565239	15.89850998	4.916209221	60.22314453	37.13148499	39.2719574	85.48000336	56.60427475	33.9250679	7.601522923	14.98364735	8.135674477	29.26338959	43.84179306
387	2006/7/18	17.23389816	25.4172821	1.603619695	15.86343288	14.45129013	20.49120331	27.69000053	20.54401398	27.35649872	22.53354836	30.26000023	24.80047607	17.74704933	14.06502438	14.6882019	742.2732544	34.09065628	14.18945694	32.91999817	17.8722477	6.599999905	7.897764683	36.08084869	11.55638599	20.54999924	11.11550617	46.86362457	25.14973831	1.674499989	26.79743385	5.377607822	51.47779083	37.80327606	5.709858894	53.53313446	15.96078014	5.091630459	61.16847992	37.19635773	39.04207993	84.66999817	56.76200867	34.07984161	7.909694672	15.03483772	8.014349937	28.15875816	43.24744797
388	2006/7/19	17.90377426	26.00178337	1.639996171	16.4141655	14.96209335	21.16473198	28.40999985	20.85045242	27.8495121	22.6997757	31.40999985	25.12911606	17.89898872	14.31038952	14.97918797	754.4793091	34.58095932	14.32710648	32.95000076	18.31562042	6.840000153	8.221498489	36.54950333	11.82496834	21.45999908	11.23214817	47.14108276	25.70738602	1.723999977	27.46695518	5.645790577	51.43839645	38.76208878	6.108403206	54.99594879	16.18725204	5.302137852	62.26047516	37.87738037	39.92331696	86.34999847	58.99895859	35.14220428	8.121560097	15.19235706	8.307559967	29.65289307	45.27262878
389	2006/7/20	17.5201149	25.88665581	1.834006071	16.13686943	14.93945885	20.64494514	28.02000046	20.25062943	26.77018547	22.44524765	31.29999924	25.3645649	17.81796074	14.30317307	14.96595955	756.640686	34.94145966	14.16077328	31.29999924	17.89970589	6.619999886	7.951717854	37.2134552	11.12367725	21.64999962	11.04658318	46.67376328	25.57195663	1.708999991	27.19752121	5.592659473	50.39057159	37.69331741	6.158500195	54.7677536	16.20424271	5.297751427	61.7226181	37.58550644	39.68576813	85.04000092	57.85181427	34.9311409	7.918252945	15.88148117	8.24015522	29.05269814	45.07450485
390	2006/7/21	16.96595001	25.89550591	1.840675116	16.16768074	15.14314461	20.43996048	27.64999962	19.67035866	26.29047775	22.18552589	30.11000061	25.34984016	17.88379288	14.55574894	14.85352993	752.1904297	34.76121902	14.19519234	29.5	17.69568062	6.510000229	7.814583778	36.87496948	11.01176834	18.26000023	10.74967289	48.30209351	25.11787224	1.659500003	27.08321381	5.253633976	49.48454666	37.50399399	5.950322151	53.31664658	16.18725204	5.174956322	60.320961	37.26768875	38.7892189	85	56.69750977	35.27587128	7.905411243	16.33039665	8.061532974	28.07573509	45.21392441
391	2006/7/24	17.68454742	26.31175232	1.861894727	16.7569294	15.3759222	20.65225983	27.37999916	20.1463089	26.57031059	22.3361702	31.30999947	25.33513451	17.98508835	14.75781536	14.85022926	760.8364258	35.10011292	14.27548313	31.29999924	17.91147614	6.670000076	8.070871353	37.23296738	11.28780556	17.38999939	11.03332615	48.82783127	25.70738602	1.715499997	27.58127213	5.480071545	51.23355865	37.63835526	6.117310047	53.83155823	16.34012413	5.210039616	61.39121628	37.48822021	38.81985855	86.44000244	58.38951874	35.57840347	8.055216789	16.29889107	8.314296722	28.86113548	46.05771637
392	2006/7/25	17.75761986	27.70218086	1.877356052	16.84936142	15.54402542	21.06955338	27.21999931	20.2441082	27.88284302	22.47641563	32.49000168	25.3645649	18.07626152	14.78667927	14.93289661	762.1077881	35.25152206	14.4360733	31.97999954	19.70067024	6.739999771	8.399102211	37.42175674	11.25796318	17.79999924	11.15262508	49.52879333	25.91451073	1.679499984	27.84256363	5.507904053	52.85652542	37.74829102	6.207480907	54.47520828	16.40241051	5.297751427	61.97253799	37.17040253	38.95779419	88.47000122	60.04568863	35.74724579	8.119419098	16.48003578	8.408666611	28.69511604	45.93299866
393	2006/7/26	16.9355011	27.90586662	1.936165094	16.57591629	15.22719669	20.71083641	26.88999939	20.18542862	28.08271599	22.14397621	31.63999939	25.37927246	18.26366043	14.48358536	14.35092068	765.7948608	35.58320236	15.88714409	30	19.97140312	6.889999866	8.574458122	37.33713913	11.22812939	18.25	11.1685257	50.82854843	25.8189106	1.312999964	28.41410446	5.380135536	54.13283157	38.5849762	6.165177822	54.70925522	16.47035789	5.429318905	62.53755951	37.41687393	39.65512085	87.55000305	57.28538895	35.87390137	8.181483269	16.45641708	8.314296722	28.06935883	46.4172821
394	2006/7/27	16.76499367	27.0202446	1.921918392	16.56051254	15.26599693	20.90849876	26.46999931	20.34842491	28.26927185	22.35174751	31.39999962	25.11930466	18.17249298	14.31760502	14.42366409	767.9564209	34.73958588	15.80111313	36.83000183	19.42209053	6.630000114	8.369874954	37.03770828	11.26542568	18.05999947	11.0439291	50.58759308	25.20549965	1.327999949	27.89154243	5.376326561	53.98313141	38.16968918	6.19857502	54.79116821	16.41939735	5.407390594	62.76570892	37.51416016	39.30263519	86.37999725	56.43220139	35.8950119	8.241405487	16.43278313	8.196339607	28.18429375	45.85229111
395	2006/7/28	17.00249481	27.02910233	1.98830533	16.56051254	15.45997715	21.17205048	27.62999916	21.02648354	28.99548531	22.80885887	32.40999985	25.4136219	18.42573547	14.34647274	14.60552883	774.3139648	34.99195099	15.68640614	36.59000015	19.59473419	6.760000229	8.72058773	37.11581802	11.63099289	19.10000038	11.28251934	50.43425369	26.71113777	1.358500004	28.20318222	5.472855091	54.69220734	38.92087173	6.282069683	55.64546967	16.47035789	5.468788147	63.5915451	38.21463013	39.99225235	87.15000153	56.5756073	36.34526062	8.205019951	16.42097282	8.428890228	29.07183647	47.99484253
396	2006/7/31	17.31916046	26.8076992	2.060149908	16.56051254	15.44381046	21.42095947	28.51000023	21.07865334	29.31528664	22.7309494	34.11000061	25.26156235	18.29404449	14.33204079	14.59560966	771.3892822	34.73237991	15.58316708	39.63000107	19.78306198	6.760000229	8.347391129	36.98563766	11.75782299	19.38999939	11.24540424	50.90156174	26.92622948	1.344499946	28.07196999	5.443638325	55.51944733	39.04302216	6.243107796	55.24758911	16.2891655	5.240739822	63.5208931	38.02653503	39.89266968	87.87000275	55.50732803	36.25380707	8.196463585	16.53910828	8.479439735	28.95052528	48.36906433
397	2006/8/1	17.08165741	26.62172127	2.036505938	16.56436539	15.35975647	20.85725403	28.34000015	20.60921669	29.24866295	22.38291359	32.97999954	25.51661873	18.44092941	14.33204079	14.54932117	767.3206787	34.43672562	15.61757469	38.40999985	19.7399025	6.800000191	8.048388481	36.28913498	11.5414629	19.10000038	11.09429646	51.15713501	26.71911049	1.315999985	27.51428604	5.432209492	54.9521904	38.71321487	6.101723671	55.08959198	16.43071938	5.091630459	63.10255051	37.68279648	39.93096161	87.15000153	56.04506683	36.25380707	8.044514656	16.86989021	8.388444901	28.54824066	47.99484253
398	2006/8/2	17.13037491	26.7634201	2.066213131	16.63754082	15.24336433	21.05491638	32.27999878	20.56357574	28.55574989	23.27116585	32.75	25.43813515	18.6587162	14.2526598	14.28478813	766.430481	34.58817291	15.57742882	38.65999985	20.10872078	6.610000134	8.212503433	36.04828644	11.63099289	19.60000038	11.27986813	51.67557907	27.08556366	1.304499984	27.79313087	5.396645069	55.10974884	39.47660446	6.262032509	54.97841644	16.37409592	5.376692295	62.8092041	37.85141373	39.67044067	87.84999847	56.36767197	36.55632782	8.147237778	16.68480682	8.253637314	29.00160408	48.09757233
399	2006/8/3	17.17300797	27.07338715	2.109562874	16.6876049	15.26599693	21.31114388	32.52999878	21.0721283	27.98277283	23.71789169	33.74000168	25.01629639	18.72962761	14.27430725	14.26825714	762.4893799	35.07125473	15.68640614	40.29000092	20.34414673	6.519999981	8.621667862	36.21753693	11.72051907	20.45000076	11.33023548	51.78509903	27.07759094	1.334499955	28.40000725	5.434749126	54.85764313	39.58044434	6.296543121	55.45820618	16.24387741	5.455631733	63.49917984	38.5713501	39.94629288	88.69999695	56.92690659	36.5633812	8.395488739	16.55092621	8.698502541	29.97852325	48.23698044
400	2006/8/4	17.08165741	27.01138878	2.070458174	16.45267677	15.27246666	21.1061573	31.71999931	21.08516693	27.25655937	23.95163345	33.31000137	25.03591537	18.74481583	13.17017555	14.34430408	763.7608643	35.48226166	15.65772247	39.41999817	20.67765999	6.340000153	8.491275787	36.21101761	11.56384754	20.46999931	11.22684669	50.22978592	26.49604988	1.364500046	26.16113472	5.354734421	54.51887512	39.64761734	6.335506439	56.17207336	16.32313728	5.613512516	64.3575592	38.47406769	40.00759506	89.01000214	56.99143982	36.80961227	8.316307068	16.31859589	8.735575676	30.87246704	48.42776871
401	2006/8/7	16.89896965	26.69256401	2.037414551	16.6298275	15.30479145	21.08420563	31.79000092	21.01996613	27.60300255	23.70749855	33.06000137	24.47183037	18.51690674	14.48358536	14.31454754	760.4552002	36.09513092	15.65198421	38.95999908	20.69335938	6.110000134	8.38561058	36.37375641	11.4892416	20.21999931	10.96174622	49.55802536	26.88640213	1.338999987	26.48917389	5.234072685	55.27521133	39.51325607	6.300993919	55.69229507	16.15894699	5.486330986	62.67878723	38.24705124	39.92331696	89.04000092	57.17784882	36.69703674	8.312026024	16.41703796	8.829938889	30.5212841	48.19297028
402	2006/8/8	16.49095345	26.22319031	1.96375072	16.34099388	15.41146946	20.93045616	31.95000076	21.03301048	27.59634018	23.63477707	32.36999893	24.6042614	18.68575096	14.6495657	14.122756	758.802124	36.12398148	15.44551373	38.27000046	20.5442524	6.039999962	8.174287796	36.35421753	11.3773365	20.12000084	10.69930363	48.93734741	27.58744049	1.317999959	27.31747055	5.168027878	55.94490814	39.33004761	6.239764214	54.97841644	16.03438187	5.525802135	61.16847992	38.42216873	40.05358124	87.73000336	56.03071213	36.62669373	8.279923439	16.70449257	8.661429405	29.44217873	48.83866501
403	2006/8/9	16.61275101	25.63868523	1.927677035	16.5258503	15.29832363	20.52048874	31.45000076	21.02648354	27.85618782	23.72307205	32.90000153	24.6925621	18.65504265	14.87328053	14.04009056	743.6716309	36.05186844	15.42830753	38.47999954	20.42262077	5.960000038	7.868536472	35.94415283	11.28034782	19.85000038	10.6515913	49.12720108	27.44404984	1.310500026	26.83361435	5.07277298	56.00790024	39.16513824	6.194124222	54.56294632	16.33446503	5.442475796	61.27713776	38.10437012	39.89266968	86.31999969	55.53408432	36.260849	8.132260323	16.53910828	8.610877037	28.69511604	48.65521622
404	2006/8/10	16.92942047	26.37373924	1.942228317	16.65680313	15.42764091	20.53512955	32.20000076	20.79829216	27.03001976	23.86333275	33.15000153	24.71709061	18.68062019	14.77225113	14.26494598	766.939209	36.26819229	15.49139118	38.97999954	20.44223404	5.96999979	8.104595184	36.22403717	11.51162529	20.01000023	10.87427044	48.85704422	27.51573753	1.324499965	27.2190609	5.081663609	55.03097916	39.04911804	6.324371815	55.0837326	16.2495327	5.652982235	60.94030762	38.56486893	39.83136749	88.26999664	54.84315872	36.24677277	8.32272625	16.85413742	8.799608231	29.62735748	48.84600067
405	2006/8/11	16.56403351	25.62982941	1.929496169	16.67990112	15.32742405	20.25693893	31.85000038	17.42753029	27.20324898	23.95163345	32.33000183	24.66312408	18.58341217	14.59183311	14.29470444	782.8326416	36.31144714	15.46270943	37.40000153	20.28529549	5.820000172	7.720157623	36.23054886	11.31765079	19.78000069	10.84776211	48.48464966	27.19708443	1.303500056	27.48148918	5.034669876	54.4479599	38.97583771	6.278727531	54.77946472	16.17026329	5.674909592	61.00004578	38.38975143	39.69341278	88.66999817	54.67041779	36.16234589	8.181483269	16.88171005	8.691760063	29.53158951	48.66257477
406	2006/8/14	17.33742332	25.67410469	1.938287973	16.71072006	15.50523186	20.34478951	32.50999832	17.98823738	26.7235508	23.95683289	32.34999847	24.9476223	18.55271721	14.55574894	14.18558216	784.4857178	36.07349396	15.34226799	37.20999908	20.17542458	5.840000153	7.996683121	36.72526169	11.4892416	19.87000084	10.8901701	47.96620178	27.10946083	1.326500058	27.6537056	5.013075352	53.39225388	39.05522537	6.363334656	54.97256851	16.27218437	5.600355148	61.51619339	38.37677002	39.69341278	86.69999695	54.26018143	35.97238922	8.205019951	16.97227478	8.833312988	29.39748573	48.80931473
407	2006/8/15	18.95119667	25.77152061	2.014375925	16.75308037	15.73154163	20.54244995	33.95000076	18.1512394	27.32984543	24.12823868	33.83000183	25.2860775	18.72668076	14.72173119	14.27817535	795.8012695	36.19607925	15.53728008	39.90999985	20.42654228	5.920000076	8.14730835	37.33713913	11.74372673	20.87000084	11.13405991	47.96620178	27.6591301	1.388499975	27.85874557	5.237884045	53.55770493	40.11785889	6.568174839	55.98484802	16.48167992	5.76700592	62.17900467	38.7918663	40.46735382	87.61000061	55.11664963	36.69000626	8.324867249	16.94865036	9.035520554	30.67452621	48.58184814
408	2006/8/16	19.49318695	27.53390884	2.060756445	16.84165573	15.93198299	21.07687569	33.99000168	18.2229538	27.01593971	24.39836884	34.41999817	25.02119255	18.53224564	14.75059891	14.36773014	801.1412964	36.37633514	15.56022167	39.77000046	20.94838333	5.889999866	8.42832756	37.31759644	11.7586956	22.56999969	11.41241741	48.6379776	28.14508247	1.397500038	27.64551735	5.404267311	53.30559158	40.69194412	6.679501534	55.14225006	16.30048561	5.968741894	62.58100128	39.49235535	40.635952	88.12000275	56.73604965	36.79552078	8.498214722	16.75174713	9.153481483	31.35774231	49.05879211
409	2006/8/17	19.65760803	27.41876793	2.048934221	16.79378128	15.88349342	21.18668938	34.00999832	18.3207531	26.53506279	24.42433167	34.99000168	24.99666595	18.47084808	14.56296825	14.43405437	808.3889771	36.66475296	15.57742882	39.52999878	20.9287796	5.949999809	8.450809479	37.57146072	11.83354473	24.20000076	11.35409451	48.86435318	28.24863815	1.45449996	27.69472694	5.400456905	52.98255539	40.51485062	6.648330212	55.06031036	16.2495327	6.13539362	62.59188843	39.92688751	41.00378036	88.19000244	56.56332397	36.68296432	8.474671364	16.98015213	8.863642693	31.40244675	49.76319504
410	2006/8/18	19.36531067	27.0202446	2.058633804	16.82846451	15.84146023	21.30382156	34.06999969	18.40551758	27.51685143	24.55940056	34.61000061	25.23212433	18.62434387	14.78667927	14.36440468	812.4570923	36.65032959	15.56022167	39.97999954	20.91307068	5.940000057	8.259714127	37.7016449	11.80360699	23.93000031	11.16587067	49.1491127	28.36813164	1.45599997	27.86693382	5.289958477	53.58135986	40.41101837	6.611590862	55.76248932	16.38541985	6.109079838	62.77656937	39.76474762	40.81218719	89.34999847	55.86516953	36.92921448	8.461833	17.01953125	8.776019096	31.30026627	50.26948929
411	2006/8/21	19.07299232	26.66600037	2.017710447	16.83617401	15.73477077	20.91581726	33.18000031	17.8774147	27.68382072	24.27889252	33.77999878	25.3645649	18.64992905	14.90214348	14.34450722	810.550415	36.72241974	15.34226799	38.72999954	21.07002831	5.880000114	8.133820534	37.92296219	11.68385029	23.39999962	10.9538002	48.93005753	28.04948235	1.406499982	27.68652916	5.241694927	53.84132385	40.19726944	6.446832657	56.11355591	16.30615616	5.951200008	63.29272461	39.56369019	40.84284973	88.44999695	55.15264511	36.90810776	8.404047966	17.03133965	8.641210556	30.43189049	50.48960495
412	2006/8/22	18.81113243	26.39145279	2.04984355	17.09436226	15.8220644	20.54244995	32.77999878	18.01431847	27.71722221	24.37239265	33.40999985	25.54605484	18.67039871	15.03926182	14.25495625	802.4129639	36.18164444	15.42830753	38.65000153	20.8228302	5.889999866	8.046141624	37.58447266	11.66887951	24.87999916	10.96970463	48.73290253	28.09727669	1.418499947	27.57990456	5.140088558	54.1801033	40.30718231	6.53366518	56.81571198	16.44770432	5.942428589	64.00985718	39.56369019	40.68193054	88.13999939	55.38294983	36.93624878	8.423309326	17.10616112	8.681652069	29.94661522	50.57765198
413	2006/8/23	18.59799767	26.2143383	2.040446043	16.98646355	15.84146023	20.67421913	32.40999985	18.49959564	27.81071472	24.351614	33.70000076	25.45776749	18.47596359	14.98874092	14.28480816	803.557312	36.16723251	15.33654404	38.18999863	20.63841629	5.809999943	8.205758095	37.45428848	11.90839291	24.89999962	11.02007103	49.15641403	28.27255249	1.406999946	27.39128113	5.113416195	52.84075928	40.30718231	6.524758339	56.1428299	16.19870377	5.696837902	64.10764313	39.53775024	40.61297607	88.33999634	54.95829391	36.92921448	8.282068253	16.85808372	8.590654373	29.60181999	50.49695587
414	2006/8/24	18.61626625	26.10805511	2.055603027	16.89783287	15.78326511	20.84992599	32.63000107	18.99143219	27.87750626	24.31524849	33.25	25.62944221	18.48108864	14.85162926	14.44400024	801.0142822	36.21781921	15.38242054	38.24000168	20.51286507	5.659999847	8.140563965	37.36966705	12.05060673	24.76000023	10.85041046	49.00307465	28.2406826	1.398499966	27.57170677	5.082933903	53.56557465	39.98962402	6.455735683	56.34762192	16.13574982	5.670525074	64.65091705	39.1161499	40.71257019	86.40000153	54.15220261	36.94329834	8.320583344	17.17310524	8.418775558	29.17400742	51.09862137
415	2006/8/25	18.55537033	25.77152061	2.084098816	16.84773445	15.77356529	20.76207924	32.52999878	18.77502632	27.87750626	24.20617294	33.50999832	25.69320297	18.37875175	14.93823242	14.51033783	802.9215088	36.3261795	15.31360149	37.86999893	20.71297073	5.690000057	8.048388481	37.10278702	12.07306004	24.55999947	10.89547825	49.30245972	28.28051376	1.401499987	27.79313087	5.117224693	53.45530701	39.78197098	6.43681097	56.33006287	16.17009163	5.679294586	64.75959778	38.88267517	40.55166245	87.20999908	53.20940018	36.67592621	8.511053085	17.02347374	8.351372719	29.09738541	50.59234619
416	2006/8/28	18.7563324	26.12577057	2.030442476	17.26776886	15.82853508	21.01831055	32.86000061	19.68000412	27.84412003	24.54900742	33.88999939	25.90901947	18.55271721	15.08977795	14.71265697	807.6258545	36.40566254	15.31933403	38.93999863	21.25050163	6.010000229	8.234984398	37.38269806	12.2227602	23.92000008	11.12610626	49.8427887	28.46372795	1.445500016	28.00635529	5.137547493	52.65955734	40.11176682	6.529212952	56.69285965	16.30174255	5.745079041	65.27025604	39.83608627	40.56697845	88.15000153	53.77796936	36.71814728	8.500353813	17.40151215	8.513139725	29.44856644	50.51895142
417	2006/8/29	19.0973568	26.22319031	2.015285254	17.19069099	15.82853508	20.94510078	31.86000061	19.98167419	27.53688049	24.73600578	33.58000183	26.0414753	18.66527939	15.01039028	14.7856226	808.6428833	36.55737686	15.32506943	39.02000046	21.43491364	6.139999866	8.363127708	37.6381073	12.49221134	24.39999962	11.23480225	50.07647324	28.47171021	1.475999951	27.96534538	5.082933903	52.35229111	40.57591248	6.44905901	56.64019775	16.34181213	5.714379787	65.2648468	40.08904648	40.26812744	88.37999725	53.10142517	36.788517	8.575257301	17.61021233	8.553826332	29.50602341	50.73174667
418	2006/8/30	19.4871006	26.63942909	2.029836416	17.04811668	15.57637024	21.08420563	32.04999924	20.04724884	27.52353096	24.62691689	34.27000046	26.00223541	18.48108864	15.16194344	14.88180923	810.1091309	36.76689148	15.45698071	38.83000183	21.61541367	6.059999943	8.482281685	37.74945068	12.6868248	25.03000069	11.34084415	49.82817078	28.543396	1.533499956	27.98995972	5.117224693	51.88747406	40.44765854	6.452397346	57.63488007	16.24449921	5.718765736	65.62885284	40.19281387	40.20682526	90.16999817	53.99385834	36.76716614	8.547365189	17.57476807	8.54026413	29.53795433	50.82713699
419	2006/8/31	19.58453178	26.67485237	2.056817055	17.01728439	15.7444725	21.71379471	32.43999863	20.09315109	27.49681664	24.51783562	34.75999832	26.26710892	18.66527939	15.32791615	14.94813347	813.5509644	37.1714859	15.37095356	39.20000076	21.54086876	6.25	8.513754845	37.94591904	12.64939499	24.98999977	11.36734486	49.67483902	28.56729698	1.541499972	28.35079384	5.09436512	51.43051529	40.48430252	6.397848129	57.35403824	16.48490524	5.657367706	65.73749542	40.17334366	40.26047897	90.30000305	53.90750885	36.60359955	8.654636383	17.4763279	8.723340988	30.01045799	51.14264679
420	2006/9/1	19.19479942	27.18852234	2.072882652	17.51054382	15.63778687	21.90414047	32.33000183	19.85050964	28.04447556	24.93339539	33.99000168	26.23768234	18.79319382	15.28462219	14.83536434	817.5026245	37.43880081	15.35375214	40.63000107	21.61541367	6.110000134	8.486778259	38.22756195	12.60448456	24.65999985	11.41771889	49.93770981	28.45576096	1.588000059	27.97355843	5.161677361	52.33655167	41.17440033	6.377810001	56.68111801	16.41049957	5.753849983	65.1942215	40.33652496	40.26812744	91.25	54.28896332	36.73871613	8.663216591	17.70472145	8.804708481	30.22116852	51.50951767
421	2006/9/5	19.22523689	27.64019012	2.166856289	17.39879036	15.63131618	21.73576164	32.66999817	19.94887733	28.0778656	24.83469963	34.20999908	26.00685501	18.48620415	15.27018642	14.81878757	818.7772217	37.7783699	15.30784988	41	21.8155098	6.389999866	8.545228958	38.19478607	12.58202839	26.21999931	11.5529213	50.5729866	28.40796471	1.611500025	28.06376076	5.156599522	52.41532516	41.17440033	6.523644924	57.45936966	16.45628929	5.705609798	66.00914764	40.14072418	40.34475708	92.61000061	54.23860931	36.80272675	8.633180618	17.81892014	8.865736008	30.44466591	51.17934418
422	2006/9/6	18.6893425	27.54276466	2.122900248	17.26006126	15.49553108	21.13544273	32.72000122	19.7783699	27.22966385	24.49705696	33.22000122	26.04159546	18.40945053	14.9815321	15.02441883	815.8453979	37.61219406	15.19888401	39.41999817	21.5604763	6.380000114	8.293437958	37.99177551	12.29760551	24.53000069	11.29576683	50.01073837	28.19287109	1.539999962	27.88334846	5.002913475	51.7141304	40.85684967	6.406755924	56.88591003	16.23305511	5.560885429	66.11782074	39.6772995	40.09188843	91.26999664	53.57644272	36.73162079	8.513036728	17.49601364	8.743681908	29.53158951	50.49116516
423	2006/9/7	18.53710365	27.67561531	2.206871033	17.22922897	15.48583794	20.78403854	31.5	19.21439934	26.66863823	24.4399147	31.47999954	25.8579216	18.34292984	14.83720016	14.82542419	814.5705566	37.54717255	15.22756672	39.40999985	21.22697067	6.230000019	8.212503433	37.88697815	12.28263664	24.59000015	11.28781986	49.89389801	27.92998695	1.486500025	27.84234047	4.901310921	51.40688324	40.06289291	6.446832657	56.72792435	16.02699661	5.547728062	65.91677094	39.39665604	40.07657242	90.12999725	52.44646835	36.63206863	8.480855942	17.27155685	8.672486305	28.73981094	50.18203735
424	2006/9/8	18.68325233	27.73760605	2.198382616	17.37952423	15.80913544	20.93777847	31.80999947	19.43081093	26.44155121	24.63211632	33.49000168	25.89763451	18.37363434	14.75781536	14.7856226	818.9047852	38.06735229	15.26771832	41.15000153	21.37999725	6.150000095	8.300180435	38.6794281	12.37246323	25.79999924	11.39916134	49.60181046	27.99372864	1.525500059	27.91615486	4.9279809	51.02084351	40.56369781	6.416772842	56.71624374	16.08423042	5.771391869	66.49266052	39.81437302	40.32178116	90.48999786	52.39608383	36.73871613	8.581690788	17.25186729	8.747075081	29.56989288	50.49116516
425	2006/9/11	18.9329319	27.87044716	2.197776556	17.41035271	15.72507954	20.77672195	31.84000015	19.98167419	25.60001564	24.66327477	33.54000092	26.02173615	18.45038223	14.63512897	14.90834045	825.0236816	38.05290222	15.27918339	43.38999939	20.79535675	6.25	8.163045883	38.86934662	12.29760551	25.65999985	11.39651203	49.86470413	28.48763466	1.539499998	28.07196999	4.940680504	49.38999939	39.73311996	6.444619179	56.66941833	16.07851028	5.806475639	66.06348419	38.19569397	40.21450043	94.31999969	53.13019943	36.39736938	8.545220375	17.51963615	8.926761627	30.50212669	51.45535278
426	2006/9/12	19.18261337	29.16345978	2.20171833	17.57605362	15.77680492	21.04759026	32.77000046	20.45382881	24.82527351	24.68405533	34.29999924	25.87282944	18.44527054	14.52688503	15.23004723	828.5931396	38.5586319	15.42830753	43.29999924	21.03078461	6.449999809	8.306927681	39.07238388	13.05357265	26.47999954	11.42831802	50.49996185	28.71865845	1.585999966	28.293396	5.127387047	49.74452972	40.33161926	6.515904903	57.24284744	16.07851028	6.104692936	67.20977783	38.7961731	40.31410599	95.75	53.44689178	36.76716614	8.70612812	17.71259308	9.133570671	33.29245758	51.35231018
427	2006/9/13	19.09126854	29.11030579	2.24931097	17.79184914	15.89964676	21.5746994	33.52999878	20.42103577	25.28611183	24.59801102	34.54999924	25.98699188	18.64480972	14.77225113	15.2002039	831.7799683	38.5730896	15.44551373	44.20000076	20.95204926	6.699999809	8.533988953	39.20336914	12.97873116	27.14999962	11.66193199	50.49266815	28.94172478	1.583500028	28.34259796	5.156599522	50.82387543	40.12396622	6.590530396	57.89236069	16.17581749	6.065223694	67.59554291	38.73743439	40.92713165	95.84999847	54.92951584	36.90941238	8.723291397	17.68897057	9.187821388	33.43295288	51.08732605
428	2006/9/14	18.87812233	28.88890457	2.248402119	17.51824951	15.88995171	21.47952461	33.65000153	20.46038818	25.75364494	24.59280396	34.49000168	25.8579216	18.53224564	14.80111599	14.84200573	832.7997437	38.5225296	15.46270943	45.88000107	21.26699638	6.760000229	8.53174305	39.28850937	12.93381977	27.02000046	11.53185272	50.79935455	29.1807003	1.582499981	27.92434311	5.117224693	49.99665451	40.33772278	6.621716976	57.63488007	16.16437149	6.271346092	66.80776215	38.71784973	40.98077393	95.61000061	53.98669052	36.93074799	8.78979969	17.72047234	9.228502274	33.49676895	50.51324463
429	2006/9/15	18.82941437	28.75605583	2.246279716	17.88434029	15.99664783	21.23061562	37	20.4931736	25.46644783	24.70230675	35.79000092	26.25008965	18.67039871	14.63512897	14.88843441	837.7714233	38.26241684	15.53728008	47.18000031	21.29849434	6.760000229	8.453055382	39.37363434	12.87394047	26.53000069	11.52654648	50.94538879	29.24443245	1.626000047	28.21959305	5.198512554	49.61849213	40.78354263	6.766515732	58.05616379	16.1872673	6.192405701	66.63391876	39.00504684	41.18767929	95.61000061	53.98669052	36.58937836	8.802671432	17.94098854	9.167478561	34.37156296	50.84444427
430	2006/9/18	18.98773384	28.33096123	2.239913464	17.82267952	15.8026638	21.42095947	37.50999832	20.46694565	25.77366447	24.82747078	36.29000092	26.07634354	18.5885334	14.72895432	14.71928787	835.6040039	38.39246368	15.48566151	46.43999863	21.50321388	6.710000038	8.300180435	39.70765686	13.30805779	27.31999969	11.62210941	50.93808746	28.9815464	1.603999972	27.9571476	5.093093872	50.02817154	40.95455551	6.696343899	57.2837944	16.07851028	6.109079838	66.11782074	39.01808167	40.98844528	94.09999847	54.13062668	36.82406235	8.821977615	17.91736603	9.103059769	34.54396057	50.32923508
431	2006/9/19	19.15216255	28.76491547	2.236276388	17.79955482	15.89318562	21.31114388	37.34000015	20.07346916	25.70021248	24.50415802	36.13999939	26.16073799	18.71644211	14.81555557	14.64963436	836.1141968	38.49360275	15.49139118	45.47000122	21.70793724	6.559999943	8.605932236	39.30158615	13.06106567	26.93000031	11.55043983	50.71173859	28.47171021	1.578999996	28.08836555	5.07277298	49.02759933	40.41101837	6.656246185	57.53539276	16.06133842	6.17924881	67.22609711	38.61994553	40.92713165	98.66999817	53.88593292	37.0018692	8.693253517	17.79922867	9.136961937	34.23109055	50.38075638
432	2006/9/20	19.85247993	29.48360062	2.281443834	17.80727005	15.69597912	21.51613045	37.70000076	20.28332138	25.85381317	24.77531433	36.90999985	26.25008965	18.67039871	14.79389858	15.05426693	835.9865723	38.58032227	15.56022167	46.16999817	22.07799911	6.639999866	8.754309654	39.83208084	12.92633152	27.37999916	11.63538074	51.82890701	28.6389904	1.605999947	28.02275848	5.174380779	47.96401215	41.08279037	6.813296318	57.48860931	16.15291977	6.47746563	66.51438904	38.84837341	41.5784874	101.2799988	54.83596802	37.32898712	8.849867821	17.85435867	9.133570671	35.01646805	50.8518219
433	2006/9/21	20.14478874	29.11982918	2.262951374	17.04427338	15.58282471	21.3257885	37.40000153	19.75214958	26.18107796	24.60323715	36.52999878	26.1855526	18.51690102	14.70008278	15.04763222	833.5645752	38.08181	15.42830753	46.15999985	21.79059982	6.570000172	8.475539207	39.7207489	12.67933273	26.97999954	11.40177441	52.58101654	28.90188789	1.511000037	27.88334846	5.09436512	48.66518784	39.62318039	6.890151501	56.83912277	16.02126884	6.538864136	65.55823517	38.75048447	41.56315613	100.1800003	54.77839279	37.15120697	8.738306999	17.73229027	8.984396935	34.37156296	50.73405075
434	2006/9/22	19.77940559	29.55456734	2.212934017	17.1213398	15.48583794	21.47952461	37.06000137	19.48983765	25.70021248	24.42072105	36.09000015	26.10613823	18.49131393	14.53409958	15.00120354	829.2305908	38.3707962	15.32506943	46.18999863	21.77092171	6.710000038	8.547478676	39.73384857	12.60448456	26.20999908	11.38850307	51.76317215	28.87797546	1.542000055	27.81772041	5.019427299	47.79856491	39.92245102	6.799930096	56.90345764	16.00409698	6.429225922	65.95484924	38.73743439	41.46353531	100.6600037	55.59886932	37.2863121	8.667508125	17.89374352	9.174259186	34.69082642	50.71932983
435	2006/9/25	20.02908134	30.16677666	2.296297312	17.29089546	15.50199413	21.77968788	38.18999863	19.7783699	25.12582397	24.86919022	36.63999939	26.26002312	18.74203491	14.88771057	15.04763222	841.3406372	38.19739914	15.42256832	48.99000168	21.82209778	6.980000019	8.761053085	40.48044586	12.98621559	26.77000046	11.47079659	52.00414658	29.10104179	1.58949995	27.91615486	5.119762421	47.65676117	40.7591095	6.881240845	56.75134277	16.101408	6.473080635	65.32462311	39.3705368	42.09956741	103.4400024	55.9299469	37.67035294	8.68682003	17.8819294	9.3064785	35.45705032	50.98430252
436	2006/9/26	20.05953026	30.34423447	2.352682352	17.13289261	15.54080009	21.5746994	37.66999817	19.68656921	25.87385178	25.07255745	34.75	26.20541382	18.78807259	14.93823242	15.09738541	847.4592896	38.61642838	15.46270943	49.34000015	21.69217873	7.650000095	8.830746651	40.91269302	13.14339161	25.98999977	11.65662575	51.6609726	28.90984726	1.625	27.79313087	5.109605312	49.19304276	41.69962311	7.034948826	55.32364273	16.26739883	6.828310966	64.79762268	39.37707901	42.88115692	104.1500015	56.85840225	38.03304291	8.875613213	17.82679558	9.431920052	35.24633026	50.70462036
437	2006/9/27	19.65151596	29.73202705	2.316305161	17.18299484	15.63778687	21.49416733	38.06000137	19.45703888	25.21264648	24.71274185	34.70999908	26.49333572	18.90063667	14.93823242	15.08080196	845.0374756	38.8331871	15.64831829	48.25	21.75123405	7.800000191	8.72058773	40.63762665	13.12842846	25.31999969	11.51858139	52.67594147	28.66289902	1.61650002	27.89154053	5.112143993	49.93361664	41.29043579	7.104006767	55.59861374	16.4906292	6.819540501	66.03087616	39.16820526	42.93479538	105.3799973	57.15346146	37.86236954	8.785505295	17.83073044	9.143745422	34.77383423	50.84444427
438	2006/9/28	20.08388901	29.85624313	2.334493876	17.34098816	15.62485504	23.13405418	38.33000183	19.47671127	25.15253448	24.7805233	34.52999878	26.47843361	18.87505531	14.85884094	15.25990677	844.4002075	38.50806808	15.64831829	50.06999969	21.522892	11.56000042	8.648647308	41.15502167	13.27063847	25.06999969	11.53450584	52.245121	28.98950577	1.592000008	27.98174286	5.199779987	49.75242233	41.29656982	6.988166809	55.56325912	16.45628929	6.674816608	65.70828247	39.40317917	42.9041481	104.1900024	57.05990601	38.06149292	8.753326416	17.69290543	9.150525093	34.66527939	51.07999039
439	2006/9/29	19.9072876	29.22628021	2.333583832	17.4180584	15.69920921	23.21458054	37.45999908	19.27342033	25.29947472	24.68666649	34.77999878	26.20541382	18.60899544	14.71451473	15.17698383	844.6550293	38.58753204	15.46852207	49.99000168	21.38904381	11.38000011	8.551974297	41.08297348	13.27063847	24.85000038	11.56105232	52.2305069	29.07714653	1.605999947	27.77672768	5.007997036	49.79180908	40.73801422	6.897945404	55.3038559	16.34181213	6.622190475	65.83404541	39.27264786	42.97311783	103.3000031	56.75045395	38.09703827	8.678236961	17.90161705	8.981001854	34.26226807	52.01473618
440	2006/10/2	19.68197632	29.62554169	2.269317865	17.42577171	15.59576035	22.57766151	37	19.22751808	25.41301537	24.53022003	33.52000046	26.21533775	18.83412743	14.58461571	15.09406567	845.164978	38.35634613	15.45111561	49.83000183	21.47171783	11.31000042	8.776788712	41.04369736	13.18081856	24.80999947	11.51858139	51.33239746	28.52746773	1.543499947	27.62090492	5.015619278	48.83851242	41.26589203	6.964776993	55.39230728	16.28457642	6.446766853	65.94886017	39.22694778	42.28345871	104.1500015	57.55649185	38.13260651	8.622449875	17.79135513	9.072546005	34.05117035	51.58047485
441	2006/10/3	19.6332531	30.26439095	2.245672464	17.44117546	15.39208221	22.64354897	36.75	19.10947227	24.7184124	24.86396408	33.29000092	26.08130646	18.96203804	14.88771057	14.9779911	850.1362915	38.90541077	15.48592091	51.15000153	21.26306343	11.38000011	9.179209709	41.83613968	13.23321152	24.12999916	11.45221138	52.08446884	28.58323288	1.585000038	27.63732338	5.115954876	47.86158752	40.93443298	6.939157009	55.91701126	16.37042618	6.578333855	66.58860016	39.39011765	42.9041481	105.6500015	58.85923386	38.6944313	8.667508125	17.81103897	9.374284744	34.92757034	51.91902161
442	2006/10/4	20.12042809	31.18712997	2.285081863	17.73405647	15.24013424	22.95102692	37.75999832	19.43081093	24.74513245	24.87439156	34.11999893	26.15081024	19.11554146	14.90936375	15.15376472	856.0004272	39.90246201	15.64831829	51.97000122	21.41660118	11.73999977	9.424257278	42.00640106	13.54008961	25.03000069	11.66193199	53.28199387	28.88594627	1.638000011	28.12936974	5.160409451	48.69671249	41.54210281	7.043859005	56.32382965	16.4276638	6.639731884	67.55095673	39.77521515	43.45736313	108.0100021	60.42824173	38.98600006	8.676091194	17.73229027	9.489555359	36.2069397	52.36802673
443	2006/10/5	20.03517723	31.2936039	2.268409252	18.0076561	14.98473358	22.87049866	38.18000031	19.35868073	24.97889137	24.87439156	35.15999985	26.20044518	19.06437302	14.8444109	15.10733223	857.147583	39.55565262	15.67731571	52.34000015	21.74729729	12.93999958	9.323093414	41.90163422	13.53260326	25.11000061	12.00703907	54.56712341	29.23647308	1.666000009	27.83412933	5.166759968	50.30390549	41.18609238	7.158583164	57.24951172	16.66807938	6.556407452	67.76420593	40.14072418	43.52651978	108.2600021	60.18353271	38.77266693	8.899216652	17.62202454	9.448877335	36.36687851	52.47106934
444	2006/10/6	20.27267075	30.66365623	2.249915838	17.70708084	14.9329977	22.54837418	38.15000153	19.71935272	24.71173477	24.75445747	35.09999847	26.05648613	19.06437302	14.68565178	15.20683861	854.3430176	39.1366272	15.69471645	51.36999893	21.95594406	13.60999966	9.11626339	41.3580513	13.6972723	24.01000023	11.94332218	54.04138565	29.28426361	1.629500031	27.92434311	5.115954876	50.1148262	41.13700104	7.132966042	56.96060562	16.5879364	6.591489792	66.69796753	40.34306717	43.48041534	107.4800034	60.2267189	38.57355118	8.884195328	18.05125427	9.448877335	35.47769165	52.86116409
445	2006/10/9	20.35183907	30.77010727	2.262345791	17.72634125	15.09788227	23.02423859	37.38999939	19.98822403	25.7135601	24.7805233	35.27000046	26.19548416	19.08483696	14.8227644	15.15045452	851.6661377	39.17275238	15.78751469	50.06000137	22.05438042	13.38000011	9.100522041	41.29909134	13.82451534	23	12.09198475	53.97565842	29.61885452	1.66900003	28.02275848	5.251855373	49.83120728	41.29656982	7.209820747	57.3556366	16.5879364	6.727442265	67.16821289	40.57801056	43.42661285	108.5500031	59.48537827	38.76553726	8.84557724	17.95674706	9.625169754	35.66319275	53.22916031
446	2006/10/10	20.30920792	30.8411026	2.237487793	17.67625046	15.04938793	23.33903503	37.77000046	19.70623779	24.79188538	24.48329544	35.68999863	26.20044518	20.11326218	15.07533741	15.11728668	852.1760254	39.24497986	15.82231998	49.95000076	21.96775818	13.73999977	9.244408607	40.88650131	13.90685272	23.13999939	12.1211853	53.83694839	29.77818298	1.631000042	28.37539482	5.142626762	50.84752274	41.57892609	7.099551678	57.30847549	16.66235733	6.61780405	67.18460846	40.66940308	44.3025322	109.0299988	59.11113358	38.85088348	8.905650139	17.85042572	9.631952286	35.93188858	53.5971756
447	2006/10/11	20.20568848	30.55716896	2.219906092	17.72249603	15.11933613	23.64992714	37.11999893	19.56852531	24.48465919	24.37899971	34.75	26.23519516	20.35886765	15.19802284	15.1869421	854.470459	39.18718719	15.70631123	50.47999954	21.8102951	13.88000011	9.185955048	40.81446075	13.93678761	24.27000046	12.1769371	53.64707947	29.88969803	1.645499945	28.41641235	5.068962097	49.94150162	41.55437851	7.12962389	56.90752792	16.57076073	6.587105751	67.09165192	40.46708298	44.14117813	108.3300018	58.758461	38.43130493	8.978590965	17.97249413	9.513292313	35.61203003	53.50885773
448	2006/10/12	20.44927788	31.03629494	2.281443834	17.79184914	15.11283302	23.46487427	38.20999908	19.85050964	24.52472878	24.44679451	35.29000092	26.17563057	20.67097855	15.06813049	15.05426693	858.5497437	39.28834534	15.71211338	50.16999817	22.22366142	14.65999985	9.577135086	41.0633316	13.99666977	24.69000053	12.4052372	54.09979248	30.09682274	1.67750001	28.87566376	5.250586033	50.50087357	41.95335007	7.279992104	57.54431152	16.73675728	6.705515862	68.40396118	40.29082489	44.47924423	109.5400009	60.19792175	38.58774948	9.11161232	18.13394356	9.696370125	37.01298141	54.31111526
449	2006/10/13	21.00952911	31.46217918	2.274168253	17.78414726	15.26900578	23.83498573	39.06999969	20.04069138	24.66498375	24.24341965	34.88999939	26.10116386	20.46631622	14.98874092	15.02441883	857.5300293	39.22332382	15.71211338	50.70000076	22.164608	15.02999973	9.460229874	41.21396255	14.23618031	25.22999954	12.93616962	53.46452713	30.20835876	1.666000009	29.35951614	5.429670334	50.90266037	42.08224106	7.351276398	58.36972809	16.97143936	6.959877014	69.27882385	40.25167847	44.57912445	108.7699966	59.29827118	38.68019867	9.135209084	18.09850883	9.754003525	36.8914299	54.15655136
450	2006/10/16	20.89991379	31.5331707	2.285687447	17.73790359	15.34708786	23.62771225	38.25	20.38825226	25.41970062	24.48329544	35.29999924	26.28483772	20.41514778	15.16916084	14.97466755	858.9321899	39.10771179	15.78751469	50.66999817	22.3220768	14.96000004	9.365807533	41.43009567	14.20624065	25.37999916	12.93882179	52.88768387	30.30396271	1.629999995	29.40052795	5.57319212	52.04503632	42.53646088	7.339025497	58.24002457	17.01150513	6.801996708	69.66706085	41.10018921	44.2871666	108.9599991	59.49258041	38.19661331	9.188844681	18.05125427	9.770955086	37.19848251	53.46470261
451	2006/10/17	20.94862938	30.98305321	2.252038717	17.80727005	15.3536005	23.38344765	38.11999893	20.19151688	24.89206696	24.55628586	34.79999924	26.53800392	20.7630806	15.2268877	14.98130417	856.7652588	38.89820862	15.72951794	49	21.86933136	14.72000027	9.226420403	41.58070755	13.9817028	24.47999954	12.79281902	52.42036438	29.8498764	1.62349999	28.7280426	4.941953659	51.51718903	42.29092789	7.228755951	57.66221619	17.05729675	6.692359447	69.28429413	40.64982224	44.6405983	110.5	59.22629547	38.17527008	9.000044823	18.11426353	9.770955086	36.1813736	52.91267395
452	2006/10/18	21.32010078	31.1072731	2.259314299	17.86507225	15.56833458	23.62031555	38.52999878	19.46359634	24.85198975	24.70230675	35.25	26.82095909	21.07518578	15.3784399	14.98793411	854.3430176	38.94154739	15.65991592	46.13000107	22.01501083	14.03999996	9.469222069	41.45626831	13.33800316	24.22999954	12.74768925	52.85116959	29.61885452	1.615499973	29.01508522	4.747627258	51.2887001	42.2049942	7.586294651	58.10441208	17.12598991	6.718671799	69.82016754	40.65636063	44.50997925	111.6200027	59.55018616	38.26774216	8.972157478	18.46472168	9.808247566	35.84231949	53.53092575
453	2006/10/19	21.26529503	31.63963509	2.394514561	17.9190197	15.59110737	23.34643364	38.49000168	19.43081093	25.31283569	24.70751572	34.93000031	26.8705883	21.04449081	15.5011158	14.90170193	849.1166992	38.71036148	15.67151451	46.29000092	24.12123489	14.13000011	9.329837799	40.36911392	12.98621559	21.01000023	12.4769125	53.34042358	29.6268158	1.626999974	29.05609703	4.748896599	53.0101738	42.01472473	7.713270187	58.01599503	17.21183586	6.687973976	69.50850677	40.91742325	44.54072189	112.3700027	59.31267548	37.87657547	9.010775566	17.69684982	9.66924572	35.47130203	53.2218132
454	2006/10/20	21.26529503	31.46217918	2.423616648	17.99223518	15.8709116	23.31682587	38.20000076	19.5160656	25.04567719	24.72838783	35.08000183	27.00463867	21.15193558	15.68874836	15.00120354	847.4592896	38.71758652	15.39892197	46.18999863	24.31020355	14.11999989	9.73675251	40.10060501	12.9113636	20.12000084	12.30435944	53.99757767	29.83394814	1.628499985	28.87566376	4.654909134	52.07049179	42.22342682	7.518350124	58.07493973	17.28053093	6.692359447	69.6889267	41.28945541	44.59447861	112.2200012	58.83043289	38.13260651	8.9142313	18.11426353	9.69298172	35.29858017	53.13347626
455	2006/10/23	21.18613243	32.16310501	2.469392061	18.26199341	15.88718224	23.73875046	38.58000183	19.68000412	24.84531593	24.9786911	35.91999817	27.11880875	21.3156662	15.81143379	14.95145416	852.0482788	38.82595444	15.63671875	47.34999847	24.43618393	14.11999989	10.01776981	40.1791954	13.03111935	20.23999977	12.38400078	53.57406235	29.18867302	1.644000053	29.39231873	4.572353363	52.03100204	42.40142059	7.473799706	58.5643158	17.27481079	6.696744442	70.29039764	41.31557083	43.52651978	114	59.5933609	38.1610527	8.920668602	18.59074211	9.909958839	35.47769165	53.00835419
456	2006/10/24	21.27138138	32.26072311	2.456963062	18.26969719	15.65618706	23.96822166	38.09000015	19.4504776	25.35957527	24.92653656	36.54000092	27.17836761	21.30543327	15.71039867	14.79556847	850.263855	38.5730896	15.54971409	49.59999847	24.37319374	14.13000011	9.298364639	40.43460846	12.75418282	20.31999969	12.4769125	54.72046661	28.6389904	1.681499958	29.09708595	4.501226902	53.46818924	42.39527893	7.587411404	57.87446213	17.28053093	6.503779888	70.1810379	40.57801056	43.56492233	113.2699966	60.16194534	37.99748611	8.993610382	18.32296753	9.916742325	35.40093613	52.46369553
457	2006/10/25	21.3322773	31.2226162	2.476061583	17.9190197	15.70823479	23.97562027	38.93999863	20.68335152	25.91392708	24.83267403	36.86999893	27.36205292	21.37705994	15.72482967	14.47716904	851.9209595	38.53697968	16.15291595	49	24.25114632	14.22000027	8.913927078	40.41496658	12.88890839	20.82999992	12.42116547	55.0782547	28.43982887	1.883999944	29.07249069	4.599024773	54.4157753	42.13134766	7.657577038	57.95703125	17.5381031	6.258189201	70.40523529	40.46708298	43.68784714	109.2699966	58.19709396	38.40284729	8.929249763	18.21270943	9.787908554	34.88277817	52.1545639
458	2006/10/26	21.56978226	32.29621124	2.49152112	17.91516113	15.58133793	24.28651237	39.36000061	20.67023468	26.62856865	24.83267403	37.27999878	27.1932621	21.01378441	15.63101673	14.98130417	864.0310669	38.64533997	16.04852104	49.83000183	24.52672386	14.38000011	9.19944191	40.57870102	13.23321152	21.5	12.63353729	55.4798584	29.59495163	1.914999962	29.15448952	4.526629448	53.86301041	42.19886398	7.71216011	58.5643158	17.68120384	6.85023737	71.19258881	40.84563446	44.42546463	111.8600006	56.95914841	38.53085709	8.800521851	18.36628723	10.0184536	34.97874451	52.16194534
459	2006/10/27	21.24093246	31.80822945	2.437561989	18.0076561	15.50975895	24.04964828	38.56999969	20.41447449	26.29462433	24.85353851	36.20999908	27.18830872	20.96773911	15.68153286	14.95145416	859.0596924	38.29854202	16.09491158	46.45000076	24.82592964	14.5	8.988115311	40.43460846	12.91884804	20.86000061	12.4662981	55.14397049	29.36392403	1.911999941	28.58862877	4.516419888	52.52848434	42.14976501	7.666491032	57.76835632	17.54956055	6.714286804	70.80435944	41.03490448	44.00286865	110.9000015	57.3909874	38.18950653	8.852012634	18.24814796	9.909958839	34.63329315	52.0294342
460	2006/10/30	21.25312042	31.91467857	2.437865257	18.04234314	15.32106018	24.67142296	38.02999878	20.66367531	25.74028015	25.56274414	37.13000107	27.21808243	21.00867844	15.6454525	15.06090736	859.0596924	38.37801361	16.12391472	45.81000137	25.58968544	14.52999973	9.185955048	40.34291458	12.98621559	21.31999969	12.38134575	55.85956955	28.62306023	1.907500029	28.86865997	4.517695427	51.5809021	42.84950256	7.603003979	58.59377289	17.62969398	6.788840771	71.45503235	41.3547287	44.03362274	111.4300003	57.73646927	38.34595108	8.901364326	18.21665001	9.9845438	35.28579712	51.91902161
461	2006/10/31	21.67939949	31.07180977	2.457871675	18.18877411	15.45771599	24.36053848	38.25	20.86697006	25.7135601	25.78175735	36.75	26.85571289	21.1979866	15.8691597	14.89838982	856.255188	38.04567337	16.15291595	46.86000061	25.60148811	13.85999966	9.026335716	40.18574524	13.01615143	21.27000046	12.39196301	55.42875671	28.69475174	1.904500008	28.65451622	4.487067699	51.5809021	42.76356888	7.562903404	58.78244781	17.5896244	6.762527943	71.66284943	41.21113205	44.41778183	112	57.47735214	38.31039047	8.922813416	18.10244751	9.991323471	35.34336853	51.54367065
462	2006/11/1	22.03293228	30.57493019	2.399670124	18.16565132	15.42843342	24.41235542	37.75999832	20.76860428	24.45125771	25.42194366	36.25999832	26.95001793	21.43846703	15.91967678	14.93155289	851.156189	37.80728149	16.09491158	46.47000122	25.07789612	12.92000008	8.868966103	39.97616196	12.9113636	20.72999954	12.20082951	54.96872711	28.67882538	1.878000021	28.5803833	4.413047791	50.5227356	42.86177444	7.275535107	57.67990494	17.69265747	6.718671799	70.74424744	41.62885284	44.2948494	109.9599991	57.62130356	38.1041832	8.862744331	17.97643471	9.767567635	34.55652237	50.64571762
463	2006/11/2	21.59343529	32.20748901	2.394211769	17.83424187	15.44144535	24.67142296	37.65999985	20.71613312	23.81676102	25.0934124	36.02000046	26.71672249	20.98819542	15.82586002	14.9779911	850.0088501	39.64236069	16.15291595	46.65000153	25.16843987	12.98999977	8.668879509	40.04821014	12.79908752	20.85000038	12.08401966	54.97603607	29.51529694	1.872499943	28.39919853	4.409221649	50.65698242	42.80039597	7.311178684	56.80731583	17.69837761	6.797612667	68.41490173	41.90299988	44.14886475	109.9199982	57.00232315	38.08282089	8.888484955	18.08669281	10.05574036	33.89125061	51.80127716
464	2006/11/3	21.28319359	31.94130707	2.373295307	17.50283813	15.50000763	24.49377823	37.75	20.47350883	22.86168671	25.02563095	36.00999832	26.71175575	20.94727516	15.81143379	14.84532261	851.7937622	39.6279068	16.23411751	45.97000122	25.23536491	13	8.603682518	40.26432419	12.78412151	20.87999916	12.24064445	54.66935349	29.49139595	1.873000026	27.96265984	4.36965847	51.84148407	42.58556747	7.379123688	56.06440735	17.74416924	6.951105595	67.28851318	41.9356308	43.84151459	109.3000031	57.55649185	37.99748611	8.905650139	18.00794029	10.06930351	33.53942108	51.90430069
465	2006/11/6	21.99415016	32.11874771	2.416341543	17.64927101	15.44469452	24.94530487	38.54000092	20.87352562	22.85501671	25.03084373	36.04000092	26.66211319	21.17751884	16.33823586	14.8917551	860.4619751	39.53399277	16.35011673	48.04999924	25.68416786	12.98999977	8.929666519	40.77517319	12.94130325	21.38999939	12.36275959	54.84459686	29.78614998	1.91050005	28.1356163	4.436020851	52.04678345	43.19935989	7.440383434	56.7306633	17.87582207	6.885324001	68.30007935	42.05965805	44.68669891	111.6800003	57.92356873	38.55218506	9.008629799	18.41747093	10.25238514	33.69293213	53.29541779
466	2006/11/7	21.73562622	31.97678947	2.440592766	17.67239571	15.57158375	24.50117493	39.61000061	21.26699829	22.39416885	25.32286263	35.43999863	26.76139069	21.13147163	15.89081001	14.954772	865.1786499	39.5411911	16.37911415	49.83000183	25.58968544	13.22000027	9.084786415	41.0043869	13.32303333	21.55999947	12.48487949	54.91760254	29.96936989	1.938500047	28.24270248	4.429640293	51.24923325	43.11954117	7.503871918	56.17644119	17.89871788	6.863395214	67.44160461	42.42515564	44.90951157	111.5400009	61.06877899	38.70153809	8.924957275	18.32296753	10.46258926	33.98080444	54.14919662
467	2006/11/8	21.76148415	32.58900833	2.499403477	17.59532547	15.3828764	24.75285149	39.81000137	21.21453667	23.86351776	25.38543892	35.52000046	26.78622437	21.30708694	16.17225647	14.94813347	871.6798096	40.32871628	16.47191238	50.63999939	25.51488495	13.17000008	8.967885017	40.9912796	13.36045837	21.25	12.47160244	54.58904648	29.70648384	1.973500013	28.34153175	4.442400455	51.51770782	43.40192413	7.487163544	55.65171814	18.06471252	6.959877014	67.54004669	42.98648071	45.38588333	113.1800003	61.71885681	38.83665085	8.970015526	18.05125427	10.74398232	33.50743866	53.18498993
468	2006/11/9	22.02646637	32.93504715	2.526382446	17.29859924	14.91436291	24.70103645	39.68999863	20.8473053	23.88356018	25.32807732	34.74000168	26.67700768	21.33292007	16.2011261	14.86853695	867.34552	40.03970718	16.33851242	48.02000046	25.78652573	12.76000023	8.821754456	40.92580414	13.03861046	20.88999939	12.44240189	53.69090652	29.44359016	1.942000031	28.20976067	4.47303009	52.52060699	42.43210983	7.507212639	55.3038559	18.22498322	6.942335129	67.58374786	42.67972183	45.26295853	112.8700027	61.47324753	38.76553726	9.008629799	17.80316925	10.70668983	32.87412643	52.53731155
469	2006/11/10	22.19451141	33.13909912	2.519713402	17.39108849	14.95665646	25.0711422	39.40999985	21.06370544	23.6831913	25.37501335	34.68000031	26.70678711	21.42589188	16.12895393	14.74250412	887.614502	40.09751892	16.35011673	50.06999969	26.00699615	12.82999992	9.093782425	41.29909134	13.18830776	21.06999969	12.54327965	53.63978195	28.72662354	1.963000059	28.66274643	4.512592316	51.47823715	42.51803207	7.566241741	55.61045456	18.16774178	7.196697712	67.80250549	42.8428688	45.22454834	113.1299973	61.84162521	38.95045853	9.02794075	17.77955246	10.88298702	33.46264648	52.39008713
470	2006/11/13	22.62108612	33.01488876	2.556998968	17.33328629	14.85255051	25.00452805	40.09000015	21.11617088	23.41604042	25.43236542	35.34000015	26.53304482	21.40006447	16.38153458	14.70602703	900.6168823	40.05417252	16.42551231	49.54999924	26.57783699	12.67000008	9.271386147	41.27291107	13.5475769	21.20000076	12.46098614	53.08483887	28.8700161	1.999500036	28.84394455	4.535562038	50.98073578	42.72673416	7.617480755	56.01137161	18.36236	7.117757797	67.55641174	42.90814209	45.30906296	112.5899963	61.89218903	38.72996902	9.049396515	17.72834969	10.72703362	33.29632568	52.27231979
471	2006/11/14	21.32844543	33.44077682	2.576703072	17.85736847	15.02499485	25.24880028	40.50999832	21.66047668	24.02381897	25.55753517	36.02999878	26.75643349	21.36907196	16.37431717	14.77567577	908.1378174	39.98913574	16.45450974	49.90000153	26.50303841	12.85000038	9.359064102	41.52832794	13.88532639	21.34000015	12.62822628	53.40611267	29.10901833	2.075500011	28.71217346	4.695086002	51.13077927	42.79424667	7.699904919	57.42637634	18.33945656	7.20985508	68.45317841	43.16268921	45.59334564	114.0400009	61.92828751	38.99311829	9.068702698	17.86223602	10.84908581	33.65455246	52.36802673
472	2006/11/15	21.41893005	33.76017761	2.547905207	18.1001358	15.28852367	25.4264431	41.38999939	22.00802612	23.87646866	25.76611519	36.61999893	26.55290031	21.24510765	16.01348877	14.73905087	917.6986084	39.72182083	16.69230652	48.09999847	26.77075195	12.96000004	9.846910477	41.84268188	13.99790096	21.70999908	12.72379494	53.7492981	30.09682274	2.130000114	29.07458305	4.785695076	51.84148407	42.64080048	7.685426712	57.95703125	18.64854813	7.301950932	68.34926605	43.18227386	45.70090485	113.9000015	62.89616013	38.74420929	9.010775566	17.87011337	10.77449512	33.97441483	52.02207947
473	2006/11/16	21.74855995	33.69807816	2.595194817	18.27433395	15.45119858	25.88538551	41.84999847	22.17196846	23.72243118	25.95905876	37	26.51318932	21.39489746	16.12895393	14.79896545	922.4147949	39.96747208	16.74451256	49.20000076	26.4321804	12.94999981	9.750240326	42.09808731	13.49503517	21.73999977	12.71848488	52.89498138	30.03310394	2.14199996	29.10753059	4.788248539	50.57800674	43.13184357	7.688769341	58.31077194	18.44821167	7.280023098	68.46957397	43.59347534	45.77005386	114.7200012	64.0734787	39.04290771	9.000044823	18.16939354	10.57446861	35.18983078	52.53731155
474	2006/11/17	21.81317902	33.77793121	2.602470398	18.12001801	15.50975895	26.01862144	41.45000076	22.08017349	23.01249313	25.89127159	40.54999924	26.70678711	21.38973427	16.15060806	14.80230141	918.4636841	39.87354279	16.75030899	49.25	26.90460587	12.94999981	9.635584831	42.2290802	13.60011673	21.45000076	12.71583366	52.94609451	29.96936989	2.127500057	29.08281517	4.707848549	51.71512985	42.95386124	7.547307968	57.89805984	18.67144585	7.139685631	68.0977478	43.67180252	45.97751236	114.7900009	64.65851593	39.00733566	9.010775566	18.1615181	10.44224262	35.18343353	52.43424606
475	2006/11/20	21.80672073	33.6714592	2.621265411	17.84225464	15.53904915	25.58929825	41.31000137	22.10640335	22.43650818	25.7504673	40.79999924	26.70183182	21.37940979	16.19391251	14.70577145	916.8066406	39.78686905	16.9011097	50.36999893	27.3691597	13.01000023	9.480462074	42.3797226	13.69018364	21.44000053	12.75830555	53.24547577	29.95343971	2.121999979	29.37109184	4.742305279	51.15447617	42.8556366	7.523921013	59.4015274	18.89467049	7.284409046	70.67314148	43.60653305	45.77774429	114.5100021	64.36962128	39.04290771	9.083719254	17.92130661	10.39817047	34.94674683	52.44161987
476	2006/11/21	21.73562622	33.6093483	2.685834885	17.66480827	15.45119858	25.53007698	42.54999924	21.80330276	22.57716179	25.65659904	40.93000031	26.65218163	21.51370621	16.66298294	14.77234173	915.7863159	40.08306885	16.93590927	50.65000153	27.42033577	13.14999962	9.66256237	42.40591049	13.66766262	21.23999977	12.8432579	53.28928375	30.48718452	2.127000093	29.06634331	4.733371735	51.88095474	42.70833206	7.692107201	60.69863129	18.80309296	7.407203674	72.05108643	43.7958107	45.64712143	114.5299988	65.79973602	38.91488266	9.118046761	17.68109512	10.59480858	35.54166794	52.78756332
477	2006/11/22	21.5999012	33.84890366	2.737672567	17.68793869	15.47072792	25.35982704	41.81000137	22.15910912	22.81827164	25.82869911	41.43999863	26.68692398	21.45171928	16.82173729	14.83225441	912.3444824	39.86592484	17.08090782	51.00999832	27.46364021	13.35000038	9.835672379	42.41899872	13.80276394	21.77000046	12.96271801	53.07023239	30.28005791	2.148000002	29.45344925	4.677220821	51.37556839	43.89909363	7.682086468	60.40382767	18.61813164	7.547541142	72.05108643	44.06341553	46.01592636	114.9400024	65.07744598	38.85088348	9.130915642	17.48420143	10.64227295	35.72080231	52.98628235
478	2006/11/24	21.69038773	33.77793121	2.777686357	17.44490433	15.27550793	25.40424156	41.54000092	22.13275528	22.456604	25.7504673	41.58000183	26.72167206	21.48788452	16.85060883	14.74904156	907.6278687	39.76459122	17.2433033	50.45000076	27.49119186	13.22000027	9.80419445	42.51069641	13.90033722	21.79999924	13.07155609	52.93880463	30.30396271	2.120500088	29.43697929	4.674667358	51.46244812	43.7947464	7.647555351	60.87549591	18.84356499	7.46860218	72.87673187	44.34407806	46.02361298	114.9199982	64.83909607	38.8011055	9.085865021	17.48420143	10.63888168	35.2346077	52.27231979
479	2006/11/27	21.07638168	32.68659973	2.714329958	17.33688736	15.09331512	24.66402245	40.22000122	21.57268715	22.09494781	25.2915802	40.52999878	26.63730049	21.2657547	16.54029655	14.67248917	895.5179443	39.51851654	16.73291206	47.61999893	26.99909782	13	9.185955048	42.26836777	13.49503517	21.82999992	12.75565434	52.48607254	29.79411316	2.042500019	28.81101227	4.547049046	51.69144821	42.56101227	7.386916637	58.95933533	18.51408386	7.192312717	70.12638092	43.57389069	45.19380188	113.6800003	63.10560608	38.34595108	8.922813416	17.15342331	10.54056358	34.78043747	51.63936615
480	2006/11/28	21.06991959	32.45590591	2.783143044	17.44490433	15.09656811	24.59000206	39.90999985	21.40136528	21.9007206	25.55753517	40.5	26.84578133	21.40523911	16.51864624	14.66250134	890.4186401	39.65604401	16.83731079	47.81999969	26.88885117	13.07999992	9.212930679	41.92596436	13.60762119	21.93000031	12.65875626	52.3984642	29.44359016	2.046000004	28.5062561	4.478133202	52.14944839	42.54873657	7.452636242	58.98882675	18.53142357	7.130913734	70.01152039	43.46292877	45.25527573	113.1699982	63.51731873	38.59486008	8.854158401	17.42907333	10.45198727	35.37533951	52.22818375
481	2006/11/29	20.70798302	30.9032135	2.782839298	17.52205849	15.21694946	24.57520103	40	21.24980927	23.08617401	25.3698101	40.58000183	27.10391617	21.63250542	16.73514748	14.67913723	896.1047974	40.09030151	17.02290916	48.59999847	27.32978821	13.25	9.18370533	41.66257095	13.62263298	21.40999985	12.87378216	52.8803978	30.45531845	2.031500101	29.07458305	4.568743706	54.70795822	42.83722305	7.613025665	60.07958221	18.85512161	7.271251678	71.58085632	43.94593811	45.15540314	113.1100006	64.20349884	38.81760025	9.054167747	17.64170837	10.65298653	35.27937698	52.99362183
482	2006/11/30	20.57872009	31.58640862	2.778595209	17.74195671	15.18115425	24.94530487	40.15999985	21.42772675	23.50810814	25.15078163	41.18000031	27.15852356	21.44139481	16.86503983	14.69244957	898.5325928	39.77906799	16.98810959	48.86999893	27.45576286	13.11999989	9.246653557	41.80084229	13.51755333	21.56999969	12.98528194	51.87272263	30.16854286	2.01699996	29.38755989	4.567468166	55.22124481	42.4382515	7.588521957	60.77529144	18.94181824	7.455446243	72.76738739	44.03731155	45.11698151	113.6100006	63.94346619	38.69544983	9.196110725	17.61809158	10.79607105	35.16425323	52.78756332
483	2006/12/1	20.66273308	31.31135368	2.768288612	17.64165115	15.15187359	25.02672386	39.34999847	21.49362183	23.32728004	24.96305466	41.11000061	27.19822884	21.70999336	16.86503983	14.56264019	891.5047607	39.67051697	16.91270447	47.70999908	27.94001389	13.07999992	8.988115311	41.67573547	13.3073988	20.69000053	12.77025604	50.66058731	29.9932785	1.970499992	29.35461426	4.595543861	54.92118073	42.53646088	7.579609394	60.76347351	18.93026352	7.516841888	72.11670685	43.70442581	44.9863472	113.3799973	64.68019867	38.44394684	9.209013939	17.65353203	10.41792011	34.35183716	52.77280426
484	2006/12/4	21.08284378	31.2226162	2.762226582	18.02356911	15.64967537	25.46346092	39.29000092	21.89554024	23.34066772	25.24985504	42.09000015	27.3011837	21.83912468	17.11762428	14.63919926	895.7218628	39.85145569	17.20271301	49.15000153	28.06599045	13.51000023	9.154479027	41.89961624	13.75772953	21.04000092	12.96935654	50.49266815	30.03310394	1.955000043	29.77467155	4.64531517	54.37631989	43.21162415	7.577384472	61.78348923	18.97650337	7.665951729	73.27043915	44.54489899	46.01592636	114.4700012	64.70185089	37.83316803	9.307944298	17.85042572	10.68705559	34.8443985	53.32484055
485	2006/12/5	21.43185997	31.49765968	2.766773939	17.95413017	15.71149349	25.67811966	39.15000153	22.13934326	23.15984726	25.05691147	41.93000031	27.31625938	22.00958061	17.11762428	14.71574879	898.2768555	39.82975769	17.38250351	49.40000153	28.3021946	14.22000027	8.990365982	42.14326477	13.92285252	21.34000015	12.88971043	50.42694092	29.75428009	1.949000001	30.21944427	4.64531517	54.59740448	43.5492363	7.656464577	60.96392822	18.97072029	7.714193344	72.39556122	44.56461334	45.98519516	119.2900009	65.53245544	37.93377686	9.292888641	17.85042572	10.69386864	34.56932449	53.0893364
486	2006/12/6	21.37368965	31.87032127	2.723121405	17.90398216	15.62038612	25.53748322	38.54000092	22.11958313	22.97230911	25.02022362	42.29999924	27.24594688	21.76681519	16.7640152	14.87220001	897.7659912	40.11925507	17.45791245	49.70999908	28.24707603	14.06999969	8.958889008	42.28154755	13.9453764	21.48999977	12.87774849	51.03300476	30.06497192	1.945000052	30.50771332	4.64531517	54.58163071	43.38350296	7.663149357	60.58660507	18.91292381	7.687880039	71.94718933	44.59086227	45.8468895	119.4100037	65.60471344	37.86190796	9.273530006	17.90307999	10.635952	34.47336578	53.36164474
487	2006/12/7	21.47064018	32.83744431	2.638544798	17.8885498	15.63015079	25.50787544	37.75	21.783535	22.6106472	25.14599228	41.75	26.98478127	21.53435898	16.70627975	14.72574139	897.8939209	39.89487457	17.46370888	53.38000107	28.35730934	14.05000019	8.75206089	41.91938019	13.83278275	21.04999924	12.7460947	50.5291748	29.7702198	1.906000018	30.31003189	4.584058762	54.36050797	43.37121964	7.55956316	60.02059555	18.53721046	7.683495522	71.39492798	44.39389038	45.46271896	117.6500015	65.01243591	37.71819305	9.282135963	17.86318398	10.52353191	33.33470917	53.75174332
488	2006/12/8	21.60635948	32.83744431	2.675528526	17.74581146	15.60412025	25.54487991	38.88000107	21.8230648	22.81827164	25.11979103	42.02000046	26.87429428	21.63767052	16.72071266	14.72906971	898.9159546	39.51128769	17.46370888	53.77999878	28.7824955	14.15999985	8.632909775	42.02474213	13.86280918	20.93000031	12.7460947	51.02569199	29.56309509	1.922999978	30.06293488	4.524077415	54.55003738	43.81316757	7.596318245	60.00288773	18.40426445	7.82821846	71.31833649	44.81411362	45.96983719	117.7300034	65.09911346	37.12176895	9.372463226	18.02275085	10.47583103	33.98721313	53.8218956
489	2006/12/11	21.69684792	32.08326721	2.690382004	17.77667809	15.55857658	25.27839661	39.97999954	21.65833664	22.56375313	25.27698135	41.15999985	26.94461632	21.79780006	16.54029655	14.77567196	907.2213745	40.27849579	17.43470764	54.38000107	28.85730171	14.02000046	8.803769112	42.27495956	13.81027222	20.69000053	12.69423962	51.03300476	30.04105377	1.934499979	30.14531136	4.527905941	54.13149261	43.70266342	7.431398869	60.7281189	18.63546944	7.867687702	72.26979065	44.56461334	45.57028961	117.7900009	64.84630585	37.76131058	9.295042992	17.74750328	10.37704182	34.49256897	53.66682816
490	2006/12/12	21.88427162	31.58640862	2.611262321	17.96570206	15.6138792	25.5818882	39.97000122	21.55950928	22.41641617	25.25079536	41.06000137	27.06011391	21.95793152	16.51143074	14.77234173	908.4992065	40.57523346	17.49850655	54.40000153	28.58959198	13.71000004	8.538486481	42.76884079	13.68267727	20.46999931	12.59449863	50.87236404	29.30817223	1.922999978	30.36769676	4.43857336	54.17887497	43.67200089	7.170646191	60.6101799	18.5661087	7.696650505	72.01277924	44.26911163	45.42430115	117.0899963	65.22910309	37.94095993	9.252025604	17.74351501	10.42132378	32.81655121	53.57818985
491	2006/12/13	21.87135506	31.58640862	2.69947648	18.24732208	15.60412025	25.6929245	40.29999924	21.40795517	21.9408989	25.4027462	41.06000137	27.12038422	21.91661072	16.52586555	14.7823267	909.1380615	40.5969429	17.46370888	54.97000122	28.7869072	13.5	8.898191452	42.49224854	13.46501446	20.17000008	12.61045456	50.99649048	28.95764732	1.924999952	30.02998924	4.399010181	54.4947319	44.06481552	7.228593826	60.49223709	18.5256424	7.674723625	71.61366272	44.59743881	46.07740021	117	64.71629333	38.14935684	9.305786133	17.95493698	10.53375053	32.27920914	53.53386688
492	2006/12/14	22.01354218	31.80822945	2.684319258	17.79982567	15.64967537	25.87058067	40.81000137	21.50020409	21.84713936	25.68569565	41.34000015	27.20075035	21.9682579	16.51864624	14.94876099	920.3827515	40.87198639	17.47530365	55.90000153	28.92900467	13.60999966	8.997108459	42.72274399	13.66016102	22.70999908	12.78598595	51.14982986	28.85408211	1.950999975	29.98058128	4.388801575	55.15806961	44.27352905	7.366770744	60.66914749	18.4678421	7.683495522	71.87611389	44.79442215	47.56027603	117.5	64.95466614	38.2068367	9.350954056	18.40570641	10.58826065	32.67581177	53.7849617
493	2006/12/15	22.02646637	31.30247688	2.659158707	17.91169548	15.77005291	25.75954437	42.81000137	21.47384834	21.91411209	26.0105648	41.81000137	27.12541389	21.92176628	16.48256493	14.98204136	921.6602783	40.56799698	17.51010323	56.38999939	28.53827858	13.52000046	9.136496544	42.94003677	13.60762119	22.12000084	12.64237309	51.27396011	29.35596275	2.000499964	29.82409096	4.34540987	54.36050797	44.46993637	7.16953373	60.22105789	18.64125061	7.674723625	70.89189148	44.26911163	47.36051941	116.9899979	65.51079559	38.31461334	9.357408524	18.56925964	10.37362671	32.23442459	53.15726852
494	2006/12/18	22.02646637	31.52428246	2.590951443	17.62236595	15.65942955	25.58929825	41.29000092	21.65175819	21.47208023	25.89529228	40.63000107	26.85923386	21.76164436	16.18668938	15.06858444	930.3493042	40.72722626	17.34771347	55.09000015	28.23835564	13.13000011	9.028583527	43.14415741	13.73521233	21.96999931	12.52268887	51.14982986	29.35596275	1.963000059	29.65112495	4.51003933	52.56796646	44.27352905	7.100445271	59.44280243	18.35801125	7.43351841	70.78799438	44.40045547	47.46040726	116.2200012	64.68743896	38.5373764	9.241270065	18.44958115	10.29868317	31.56274605	53.20894623
495	2006/12/19	22.05232239	31.6307621	2.616415501	17.50662613	15.70172501	25.61890984	41.45000076	21.47384834	21.9542942	25.80620575	40.56000137	27.04003716	22.15937424	16.15060806	15.18508816	922.9382935	40.36534119	17.37670135	56.02999878	28.408041	12.96000004	8.979124069	43.30221558	13.62263298	21.63999939	12.6064682	51.33239746	29.6746273	1.970999956	29.5358181	4.543219566	53.57875824	44.30419922	7.081502914	59.27178955	18.53721046	7.451059341	70.03343201	44.72873688	47.29137802	117.4000015	65.12800598	38.50146866	9.254173279	18.54133224	10.24757957	31.05737114	52.92830658
496	2006/12/20	22.00708199	32.01292801	2.569427729	17.5104847	15.6008625	25.96680832	41.86999893	21.79670715	21.39170456	25.88480949	41.06000137	27.0199337	22.10255051	16.07122231	15.24168015	919.3606567	40.48838043	17.35931206	55.09999847	28.45145226	13.51000023	8.87570858	43.36803818	13.74272346	21.85000038	12.54263496	50.71173859	29.45952797	2.000499964	29.61818123	4.651695251	52.9233284	44.28578568	7.003500462	58.97113419	18.4678421	7.389662743	70.59113312	45.07019424	47.12234879	117.0500031	65.07744598	38.55893326	9.236970901	18.49345779	10.24076653	30.93584442	52.69199371
497	2006/12/21	22.13634491	31.63967323	2.513044119	17.41018867	15.61713409	27.14375496	41.38000107	21.60561943	21.1037178	25.85860634	40.40000153	27.0450573	22.06639671	16.14338684	15.24500751	919.3606567	40.24229813	17.3071022	54.13999939	28.25016975	13.96000004	8.734072685	42.99930191	13.51004887	20.95000076	12.43492126	50.54378128	29.13290596	1.994500041	29.61818123	4.733371735	52.97859192	43.75178528	6.929954529	58.28128433	18.45050049	7.394048691	69.94046783	44.87319946	46.76122284	116.5999985	64.9618988	38.45114899	9.161701202	18.57324791	9.975038528	31.47958374	52.66245651
498	2006/12/22	21.79380226	31.87074089	2.491823196	17.22886848	15.52928734	26.98090363	40.75	21.21687317	21.0836277	25.68045616	40.04000092	27.07518005	21.9837513	15.99184227	15.14513779	915.7825317	40.24953842	17.40570259	53.40999985	28.13967133	13.97000027	8.779038429	43.0453949	13.63013744	20.77000046	12.44689083	50.1713829	28.80628014	2.012000084	29.29696274	4.74103117	52.65483475	43.23006058	6.960040569	57.69762039	18.40426445	7.402819157	68.98903656	44.61055374	46.75354767	116.5	64.10960388	38.33617783	9.236970901	18.43762016	10.1249361	31.94015312	52.35227966
499	2006/12/26	22.10402679	31.88848877	2.470906973	17.15942383	15.69197369	26.86987877	41.43999863	21.33547401	21.39170456	25.85860634	40.56999969	27.11536407	22.17487717	16.08566284	15.26164913	920.1271973	40.48114014	17.42891121	53	28.68036461	14.09000015	8.925168037	43.25611496	13.99040031	20.60000038	12.6064682	50.15678787	28.82222366	1.99000001	29.23930359	4.823980808	52.34686279	43.58607483	7.013528347	58.36972809	18.5083046	7.459831715	69.32804108	45.05049515	46.99171829	116.6200027	64.1312561	38.58768463	9.335898399	18.48947525	9.87965107	31.49236298	52.09379959
500	2006/12/27	22.42718124	31.96848488	2.471210241	17.3754673	15.94249249	27.05492401	41.79000092	21.57268715	21.56583786	25.85337067	40.77999878	27.16056442	22.16970634	16.05678749	15.24168015	923.7049561	40.40154648	17.62223244	54.52000046	28.92109489	14.10999966	9.028583527	43.40757751	13.9453764	20.70000076	12.72215843	49.9888382	28.97357178	2.014499903	29.28048325	4.849503994	52.31528473	44.15074921	7.064787865	59.33666611	18.69326401	7.604555607	69.79019165	45.37880325	47.30675125	116.7900009	64.19625854	38.63798141	9.406873703	18.6530304	9.981850624	31.75465393	52.16026688
501	2006/12/28	22.85375977	31.8529644	2.451506376	17.3754673	15.91972256	27.58787727	41.52999878	21.59903336	21.61272621	25.80620575	40.54000092	27.11536407	22.04573441	15.91967678	15.29825974	918.4660645	40.22058105	17.58122253	53.59000015	28.55011559	13.98999977	9.11626339	43.40757751	13.92285252	20.56999969	12.7062006	50.04724884	29.45155907	2.010499954	29.11576271	4.852058887	52.69430923	43.97809219	6.991241932	59.62769318	18.66437149	7.622097492	70.48342133	44.99140167	46.97636795	116.4100037	64.28290558	38.551754	9.406873703	18.60117149	9.98866272	31.64567947	52.04211807
502	2006/12/29	22.52412987	31.60411263	2.571853399	17.34460831	15.84813976	27.33620453	41.11999893	21.65833664	21.40510368	25.80620575	40.45999908	26.98478127	21.9940834	15.90524673	15.31157589	915.6548462	39.98897552	17.31174088	53.11999893	28.33699417	13.97000027	8.880205154	42.87419128	13.84780312	20.35000038	12.70221519	49.87931442	29.69852448	1.97300005	29.10753059	4.793354511	52.52060699	43.34285736	6.917697906	59.63366318	18.44472122	7.560699463	71.55075836	44.60399628	46.61522675	115.5599976	64.1673584	38.3649292	9.376760483	18.50543785	9.859210968	31.53030396	51.80578232
503	2007/1/3	22.16865921	31.62187195	2.540327072	17.78825569	15.93273067	26.92908859	39.91999817	21.63856888	21.47208023	25.36606216	40.56000137	27.12038422	22.13354111	15.83307743	15.3947897	921.9158936	40.41601181	17.35275078	52.06999969	28.408041	13.35000038	9.219676971	42.98612595	13.8252821	19.52000046	12.67827702	49.94502258	30.27209282	1.934999943	29.14870453	4.733371735	50.97284698	44.34810638	7.10378933	59.90686798	18.63546944	7.525613308	70.8355484	44.70249939	46.49200058	118.6100006	64.40572357	38.32180023	9.488593102	18.54931831	10.0772419	31.44697189	52.0125618
504	2007/1/4	22.23975754	31.82629204	2.596711159	17.85769463	16.23532104	27.53606033	40.81999969	22.01415253	21.35152054	25.62281799	41.33000183	27.04003716	22.12837982	15.84029293	15.22502899	913.7382202	40.81409073	17.28244781	53.29999924	28.27780151	13.60000038	9.399531364	43.03881454	14.1104908	19.79000092	12.59848595	52.08446884	30.15260887	1.945000052	29.47815514	4.705294609	50.30164337	43.37368393	7.334451199	59.80589676	18.53142357	7.587011814	72.46406555	44.51207352	46.15308762	119.5999985	64.66575623	38.56613922	9.486444473	18.74078178	9.317529678	31.94695282	51.58423615
505	2007/1/5	22.03293228	31.12419128	2.578218937	17.64165115	16.23532104	27.15114975	40.61999893	21.76377106	21.31804085	25.54944992	41.93000031	26.67341042	21.71514702	15.38565254	15.24500751	909.5215454	40.53180313	17.05396843	53.18999863	27.78446388	13.64000034	9.060058594	42.92028809	14.01292324	19.70999908	12.36311436	52.20861816	29.88969803	1.918499947	29.30519867	4.627448082	51.5255928	42.76931	7.201848984	58.62987137	18.26554298	7.543157578	71.63879395	44.20346832	45.54460526	118.8300018	64.39128876	38.2571373	9.443435669	18.66499519	9.310717583	32.04950714	51.69500732
506	2007/1/8	21.95537186	31.23082542	2.590951443	17.91941833	16.29387474	27.54346275	40.45000076	21.9350853	21.42518806	25.56518364	41.79999924	26.69851112	21.69965935	15.16916084	15.25499249	913.9935913	40.56799698	16.74346542	53.00999832	27.64238167	13.68000031	9.251151085	42.97952652	14.17804432	19.46999931	12.38306236	51.79240036	30.74211121	1.875	29.15692711	4.630002499	51.85725784	42.71381378	7.060328484	58.07154465	18.17883301	7.538771629	72.51360321	44.4332695	45.97592926	118.8499985	64.23959351	38.40802765	9.47999382	18.70887947	9.130159378	31.67772865	52.02733231
507	2007/1/9	21.98122597	31.49744225	2.806180954	17.86154366	16.43703461	27.47685242	39.63000107	21.90213203	20.90279007	25.46563148	42.31999969	26.78891182	21.90627861	14.54852962	15.31157589	910.927124	40.32191086	16.7493248	52.66999817	27.80419922	13.69999981	9.327587128	42.75567245	14.44824791	19.64999962	12.38306236	52.04065704	31.18821907	1.889000058	28.99222183	4.638934612	50.95705795	42.62130737	6.914353848	59.52077484	18.19039345	7.534385681	71.18215179	44.6893692	45.68323898	121.6100006	63.56068039	38.44394684	9.505801201	18.4814949	9.266431808	31.4341507	52.60335541
508	2007/1/10	21.78087044	31.54189491	2.940474033	17.94641685	16.49103737	27.63968849	39.22000122	22.28429604	20.72196198	25.32415581	42.72000122	26.76380157	21.86494827	14.96709251	15.49464512	912.0770264	40.16268539	16.77276039	53.79000092	27.94233704	13.89000034	9.541162491	42.6437149	14.66591072	20.01000023	12.3431654	51.87272263	31.31568527	1.857499957	28.97574234	4.605754375	50.15949631	42.96666718	6.863096237	58.38634491	17.97653008	7.687880039	72.26050568	44.85351563	45.65242004	120.8199997	64.47795105	38.50146866	9.598277092	18.66100883	9.177852631	31.67130089	52.99478531
509	2007/1/11	21.78087044	32.35066223	2.904097557	18.23188591	16.47795105	27.52865982	39.88000107	22.33043289	21.21757889	25.35034752	43.91999817	26.7939415	22.06639671	14.72173119	15.96065521	910.927124	40.92989731	16.87234879	54.59000015	28.52643394	14.10000038	9.876138687	42.21570587	14.65840149	20.18000031	12.52667809	52.50801086	31.42720413	1.870000005	28.99222183	4.649143696	49.87522507	43.73139191	7.070359707	59.36637878	18.12680817	8.082580566	74.50521851	45.10302353	45.79107666	124.8600006	64.1673584	38.27148819	9.669248581	18.78865242	9.545783043	32.07514572	53.34185791
510	2007/1/12	21.71624184	32.17289734	2.868326426	18.27433395	16.5106678	28.11343575	39.95999908	22.36336899	20.73535347	25.51802254	43.74000168	26.65330696	21.62216759	15.11142159	16.10710716	908.1158447	41.19046021	16.88992691	54.63999939	28.91322136	14.51000023	9.871639252	42.53835678	14.63588715	18.26000023	12.59051037	53.50104141	31.69807434	1.909999967	29.35461426	4.64786768	50.76754379	44.00273514	7.074816704	60.23947525	18.09212875	7.929084301	75.13793945	45.10302353	45.45215988	124.6100006	63.65454102	38.35773087	9.748820305	18.96817398	9.750192642	31.83155632	53.1498642
511	2007/1/16	21.67745972	32.17289734	2.943505764	18.38620567	16.56303978	27.46204185	40.04999924	22.25135994	20.77554131	25.46563148	44.20000076	26.61816406	21.75131226	15.2268877	16.17036247	909.3936768	41.14703369	16.92508316	55.15999985	28.90531921	14.35000038	9.997536659	42.43959045	14.62087917	18.12999916	12.75407505	53.66898346	31.66621017	1.932999969	29.19813156	4.604476452	51.3597908	43.82390213	7.180677414	60.99975204	18.09790611	8.082580566	76.78296661	45.22120667	45.54460526	123.7399979	63.56068039	38.40083694	9.735916138	19.06789398	9.590069771	31.38287735	53.57082748
512	2007/1/17	21.24442482	32.30622482	2.878329277	18.66011047	16.87066269	27.77293205	40.20000076	21.89554024	20.88270187	25.66997147	44.49000168	26.61816406	21.73064995	15.15472126	15.99727249	912.4604492	41.07463455	16.82549286	54.81000137	28.95268059	14.27000046	9.669309616	42.47251129	14.56082535	18.20000076	12.76604271	53.98296738	31.5785675	1.894000053	28.5803833	4.624895096	52.12574387	43.8423996	7.283194065	60.7265358	18.17305183	8.174675941	77.21209717	45.24091721	45.61392212	123.5599976	64.16014099	38.31461334	9.798284531	19.29926872	9.446986198	31.18416786	53.7258873
513	2007/1/18	20.84370613	32.86611557	2.700082064	18.5520916	17.27647781	27.49904442	38.56999969	21.53973198	20.56122208	25.26651573	43.09000015	26.48255348	21.65833282	15.03203964	15.95399666	906.4546509	41.11082458	16.7493248	52.84000015	28.73560524	14.35000038	9.484962463	42.32105637	13.69768238	17.92000008	12.71018887	53.80772018	31.63433647	1.848999977	28.55567551	4.594268799	51.95955658	43.58338928	7.177335262	60.58398819	18.05166817	7.82821846	78.08136749	44.79442215	45.44446564	123.8700027	63.56068039	38.29305267	9.88001442	19.55456924	9.658209801	31.52389908	54.56039429
514	2007/1/19	21.19918442	33.15052795	2.682803869	18.52122879	17.51537895	27.20296669	38.40000153	21.60561943	21.04344177	25.10406494	42.22999954	26.61816406	21.66350174	15.16916084	15.90073586	911.9494019	40.69104004	16.87821579	54.09999847	28.69219589	14.43999958	9.610855103	41.96547318	13.66766262	17.72999954	12.7381134	54.21663666	31.86536789	1.850999951	29.30519867	4.594268799	53.74827194	43.94725418	7.151702881	61.39176941	18.16149139	7.779975414	78.94516754	45.19495392	44.74354553	125.0899963	64.01571655	38.50862503	9.892916679	19.49473381	9.671832085	31.66493034	54.64162064
515	2007/1/22	21.05053139	32.93721771	2.630965948	18.33605003	17.44993401	27.15114975	37.83000183	21.32887459	21.31133842	24.79492378	42.41999817	26.59305	21.82362175	15.01760864	15.81752491	900.3216553	40.62589645	16.80205154	52.66999817	28.51064873	14	9.428757668	41.52428436	13.48002529	17.53000069	12.67827702	55.38494873	31.59452629	1.847499967	29.18165207	4.881408691	53.74827194	43.69438171	7.137220383	60.578022	18.09790611	7.65718174	78.20792389	44.9585762	44.72043991	124.7099991	61.82717514	38.551754	9.759573936	19.13969803	9.637767792	31.6520977	54.2502327
516	2007/1/23	21.14101601	33.26607513	2.59792304	18.54438019	17.46957207	27.26958466	37.52000046	21.49362183	21.85383606	24.84208679	42.70000076	26.58802223	22.00958061	14.9815321	15.84747601	891.8887329	40.5969429	16.87821579	52.65999985	28.51064873	14.10999966	9.264639854	41.72185135	13.10474491	17.51000023	12.80992794	54.47217941	31.92112732	1.821499944	29.32167435	4.891618252	55.63196564	43.95341492	7.34114027	60.62554932	18.20195198	7.696650505	79.15973663	45.74651718	44.31988907	124.9499969	63.09838867	38.31461334	9.770325661	19.17160988	9.630955696	31.60721588	54.58255768
517	2007/1/24	21.07638168	33.49714661	2.62823844	20.04506111	17.52519417	27.18076706	39.68999863	21.74399757	21.49217415	25.02022362	42.83000183	26.74872971	22.26784897	15.01760864	15.87078285	892.9105225	40.5969429	16.91336823	54.45000076	30.39320755	14.17000008	9.352318764	41.95230484	13.20982647	16.03000069	13.63174343	54.86651611	31.97688293	1.863000035	29.37109184	4.964361191	55.75859451	45.60621643	7.50160408	60.86314392	18.25975418	7.942243099	80.6782608	45.16212463	45.39053345	125.5199966	63.27171707	38.22838211	9.78537941	19.20751572	9.641173363	32.28026199	55.49827194
518	2007/1/25	20.72090721	33.11499023	2.61459589	20.45398712	17.21102333	27.04011154	39.13000107	21.77036095	21.31133842	24.87875748	42.27000046	26.54784393	22.18520737	14.87328053	15.59784031	880.2607422	40.06858826	16.87234879	53.65999985	30.57476234	14	9.127503395	41.563797	13.11976242	16.04999924	13.67562199	54.65474319	31.86536789	1.853999972	29.39579964	4.827808857	55.02251434	45.2731781	7.382369518	61.16013718	17.94761467	7.508072376	80.59020233	44.42014694	44.49705505	124.4400024	62.23164368	37.65353394	9.88431263	19.78992081	9.467428207	31.97260284	55.09948349
519	2007/1/26	20.92127419	33.3194046	2.588223457	20.38068008	17.19793701	27.04011154	39.25999832	21.95485497	21.11711311	24.69536018	42.45000076	26.72864532	22.34531975	14.98874092	15.6277895	876.4273071	40.05412292	16.90164757	54.29000092	30.57080841	13.98999977	9.156726837	41.79426575	13.34492302	16.21999931	13.6277504	52.20861816	31.88130379	1.842499971	29.42873001	4.910761356	55.25993347	45.2053566	7.444769382	62.21146011	18.05166817	7.376504898	80.76073456	44.4332695	44.55867386	124.75	61.70439148	37.39485168	9.950983047	19.44686127	9.409511566	31.74183273	55.00349426
520	2007/1/29	20.67567253	33.15052795	2.605199814	19.99104881	17.2339344	27.33620453	39.34999847	21.6715126	20.9362793	24.7791996	42.20000076	26.51770782	22.40215302	15.14751053	15.66107178	873.3605957	40.49562073	16.930933	55.13999939	30.85495186	13.77000046	9.709774017	41.83377457	13.21732903	15.94999981	13.59982204	51.09142685	31.4989109	1.871500015	29.33813477	4.900506496	55.51322556	45.51370621	7.410228729	62.92420197	17.96496201	7.578242302	80.17758179	44.4792366	44.39693069	124.5199966	61.7549324	36.97805405	9.985389709	19.3231945	9.389071465	32.1007843	55.17335892
521	2007/1/30	20.68213272	32.93721771	2.593375921	20.1916523	17.40738297	27.38802719	39.00999832	21.63198471	21.0836277	24.81587219	43.38000107	26.54281807	22.60360527	15.07533741	15.77758408	871.4438477	40.35811234	17.08911514	55.86999893	30.98916245	16.69000053	9.435499191	42.14326477	13.3524313	15.78999996	13.68359947	51.35429001	31.69010162	1.852499962	29.32161331	4.932552814	57.56312561	45.27934265	7.458143234	63.429039	18.05744553	7.332650185	81.51450348	44.63682938	44.6819191	123.3899994	62.11606979	37.45232773	9.856351852	19.73008919	9.470835686	31.805933	56.75376892
522	2007/1/31	20.68213272	33.72823715	2.598833323	20.20708084	17.34520721	27.94318581	38.86999893	21.57927132	21.4318943	25.00450706	43.72000122	26.67341042	22.4847908	15.0031786	15.84747601	874.6378174	40.22781754	16.79619789	56.18000031	30.7760334	16.55999947	9.633337975	39.61467743	13.3073988	15.55000019	13.82721996	51.38349915	31.72993088	1.88349998	29.66071892	4.91588974	57.75306702	46.04407883	7.546173096	64.36159515	18.05744553	7.464216709	81.62454987	44.88634109	44.84366608	125.6299973	64.68743896	37.78287125	9.961733818	19.80986214	9.518533707	32.3059082	56.82023239
523	2007/2/1	20.80493546	33.33717728	2.568822622	20.20322418	17.30265617	28.19485664	38.75999832	21.80989647	23.7559185	25.41322136	44.25999832	26.88935471	22.57260513	14.90214348	16.13706779	880.5162964	40.79237366	16.8547821	55.50999832	31.27725601	16.61000061	9.628840446	40.1678009	13.46501446	15.77000046	13.86312294	50.74093628	31.88130379	1.934999943	29.87576866	4.990234852	56.64503479	46.07492447	7.552858353	65.08026123	18.23663521	7.490530491	80.8102951	45.17527771	44.72813797	126.7399979	65.76361084	37.96969604	10.01335144	20.06915474	9.702495575	32.59434509	57.16730499
524	2007/2/2	20.43006706	33.3194046	2.569124937	20.18778992	17.23719978	28.56496239	38.97000122	21.96803665	23.62196159	25.67522621	44.29000092	26.96468925	22.86185837	15.02482986	16.21029854	882.5604858	41.34968567	16.72589493	55.54999924	31.15884972	16.46999931	9.579381943	40.29290009	13.60011673	15.68999958	13.95089149	50.71173859	31.81754303	1.869500041	30.14873886	5.026128292	55.96435928	46.23527527	7.548402786	65.73364258	18.20773697	7.626481533	80.10050964	45.26061249	44.79745483	126.8499985	65.04133606	37.89783859	10.04776096	19.84576416	9.729750633	32.81229401	56.96051788
525	2007/2/5	20.57225418	33.34606171	2.544570923	20.25337219	17.18157196	28.61678505	38.43999863	21.8691864	23.22011757	25.73287201	44.72000122	27.08523369	23.06848717	15.23410892	16.07048988	885.4992676	41.33520889	16.90750694	58.18000031	31.48248291	16.21999931	9.424257278	40.28633118	13.60762119	15.60000038	13.78732586	50.99649048	31.89723015	1.85800004	30.17353821	4.918452263	55.10167313	46.24143219	7.550630569	66.12561798	18.19039345	7.46860218	80.27664185	44.8009758	44.82826233	126.4100037	65.5252533	37.99845123	9.970336914	19.94150734	9.746782303	32.67767334	57.12298965
526	2007/2/6	20.68213272	33.74599838	2.550936699	20.21865273	17.1684761	28.54276085	38.45999908	21.71106148	22.79817009	25.57042122	43.72000122	27.14047432	23.26993179	15.68874836	16.25356865	888.0549927	41.24111557	16.97194672	55.15000153	31.99553299	16.32999992	9.806441307	40.60898972	13.62263298	15.31999969	13.97482777	50.86505508	31.9450264	1.913499951	30.32242203	4.912042618	55.32326508	46.22291565	7.548402786	66.52360535	18.30599403	7.354577541	81.49797058	44.64996719	44.72043991	127.4499969	65.71304321	38.235569	10.00904846	19.73008919	9.937561035	32.58794022	57.32978058
527	2007/2/7	21.05053139	34.06594086	2.611565351	20.25723648	17.16520119	28.94248199	38.15000153	21.90213203	22.95891571	25.54421234	42.29000092	27.0450573	23.44708252	15.83307743	16.39669609	889.8436279	41.07463455	17.14770508	56.95000076	32.52045822	16.42000008	9.637833595	40.52339172	13.69768238	15.5	13.89104843	51.11329651	31.98485756	1.949000001	30.42167473	4.99664402	54.76925659	46.31542969	7.601892471	67.24229431	18.4678421	7.385275364	81.71256256	44.52520752	45.19798279	127.3499985	65.51003265	38.34335327	9.946678162	19.80588722	9.978446007	32.55588913	57.56608963
528	2007/2/8	21.11515999	34.42145157	2.61247468	20.318964	17.06375122	28.75001144	38.04999924	21.94167328	22.68431473	25.65949631	42.25999832	27.18566513	23.60338974	16.13617516	16.00392723	889.2050171	39.00464249	17.1828537	59.15000153	32.95064545	16.52000046	9.608608246	40.51681519	13.74272346	15.13000011	13.81126118	50.95267487	31.98485756	1.955000043	30.13217926	4.985107899	55.50528336	46.29076004	7.600774288	67.36108398	18.70483208	7.20985508	81.28892517	44.42671204	45.05163193	126.6200027	64.90822601	38.31461334	9.899366379	19.85774612	9.896679878	32.76741409	57.70641327
529	2007/2/9	21.10870171	34.23480606	2.524260998	20.64300728	17.10629845	28.7130127	37.68000031	21.80989647	22.34274673	25.57565117	41.93000031	27.11536407	23.6815567	16.31658936	15.88076591	880.8994141	38.67169189	17.17699051	56.15999985	32.27574539	16.21999931	9.471468925	40.22048187	13.48752594	14.89999962	13.76338959	50.41964722	31.80162048	1.93599999	31.20744705	4.960753441	55.40242004	46.25992203	7.523887634	66.57111359	18.62969398	7.214240074	80.32063293	44.0327301	44.31220627	125.5599976	65.25624847	38.07749176	9.82194519	19.84576416	9.709309578	32.69050217	57.23377228
530	2007/2/12	21.06346512	33.31051254	2.573066473	20.64687157	17.25356293	28.38730812	38.09000015	21.6846962	22.49679184	25.70665169	41.47999954	27.19571686	23.79618645	16.05678749	15.93069839	876.1716919	38.19399643	16.86063385	55.09999847	32.41389847	16.75	9.658065796	40.10194778	13.42748356	14.68999958	13.78732586	50.01073837	31.46704865	1.942499995	31.57964706	4.927425385	54.3656044	46.43878555	7.492687225	65.50198364	18.5661087	7.130913734	78.67557526	43.92111969	43.90398407	126.6999969	64.67619324	38.11341476	9.802588463	19.90560722	9.637767792	32.34435654	56.71680069
531	2007/2/13	21.31551743	33.32827759	2.567610264	20.87062645	17.25028992	28.66119766	38.43000031	21.75718307	23.40764809	26.40355492	41.33000183	27.39661026	23.85349464	16.20833588	15.92403412	883.1995239	39.06977844	16.93680763	55.54000092	32.89539337	16.98999977	9.727759361	40.29951096	13.68339062	14.60000038	13.93892288	50.23708344	31.50687027	1.965499997	31.91050148	4.94665432	55.07792282	47.04316711	7.528342247	66.64240265	18.93026352	7.236166477	80.33161163	44.45298004	44.36611176	127.5599976	64.74146271	38.60922241	10.0241003	19.92155647	9.811511993	32.38283539	56.72418594
532	2007/2/14	21.28966331	32.90169907	2.585798264	20.8320446	17.24702644	29.01650238	38.59999847	22.02732658	23.48492622	26.83322334	42.68000031	27.56736755	23.94207382	16.15060806	16.00590897	884.9884644	39.53298569	17.06567955	56.59999847	32.95064545	16.95999908	9.853654861	40.74727631	14.21778202	14.94999981	14.10648346	50.23708344	31.54670525	2.006999969	32.09247208	4.936396599	54.81674576	47.33918762	7.52723217	66.03652191	19.04008865	7.472988605	79.64940643	45.08988953	45.20568085	127.7900009	65.21274567	38.83918381	10.05851269	20.05320549	9.910311699	32.09437943	57.13039398
533	2007/2/15	21.86488914	34.43922043	2.583069801	21.34127235	17.27975082	28.7130127	39.25	21.9350853	24.02248573	26.71270943	42.61000061	26.86925888	23.81702805	16.04957199	16.01593018	883.1995239	39.54747009	16.96609306	56.38999939	32.74934769	17.45999908	9.835672379	41.00408554	14.36831665	14.82999992	14.23015022	49.85739517	32.00078964	2.003000021	32.1007576	4.908198357	54.38934708	47.19116974	7.518317223	66.8740387	19.04008865	7.494915962	80.32063293	45.14898682	45.32890701	127.4899979	66.49612427	38.69544983	10.04776096	20.10505867	9.981850624	32.20335007	57.20423508
534	2007/2/16	21.1797905	34.35035324	2.571550608	21.17923927	17.17829323	28.68340302	40.27000046	21.73082352	24.10984802	26.70221329	42.20999908	26.87429428	23.91081238	16.09287262	16.03597641	888.8214722	39.50404739	17.11841393	55.99000168	32.90721512	17.55999947	9.842414856	40.94480896	14.31562901	14.93999958	14.01072788	48.7256012	32.12027359	2.016499996	32.26616669	4.927425385	54.45266342	47.28367996	7.463717461	66.67208862	18.99962616	7.578242302	79.79795074	44.97827148	45.45986557	126.8199997	65.93781281	38.83918381	10.02195168	20.12900162	9.954597473	32.04950714	57.55131912
535	2007/2/20	20.99882698	33.79931641	2.603986979	21.24096489	17.20775604	28.7130127	40.74000168	21.72423172	24.02248573	26.56075287	42.18999863	26.95464134	23.94207382	16.25885582	16.17967224	893.2937012	39.33758545	17.13012695	56.95999908	33.215065	17.87999916	9.914357185	40.98432922	14.11993599	14.92000008	14.10648346	48.44811249	32.53452682	2.075500011	32.32405853	5.122267723	54.12815094	47.81404877	7.568461895	67.0759964	19.07476425	7.705421448	80.71677399	44.97169113	45.22108078	127.9599991	66.00307465	38.83918381	10.09077168	20.20080757	10.0636158	32.46615219	57.23377228
536	2007/2/21	21.1668663	34.04818344	2.704022884	21.15994644	17.25028992	28.47614288	40.95000076	21.95485497	23.78730011	26.62361908	42.02000046	26.6934948	23.81180763	16.27328682	16.00590897	890.482666	39.22900391	17.01881218	57.31000137	33.98072815	17.57999992	9.896368027	40.71435165	14.27799606	14.56000042	14.17429447	49.22212982	32.34334946	2.062999964	31.96839905	5.144056797	54.70594025	47.59820557	7.568461895	67.09973145	18.94758987	7.661567211	80.02355194	45.01111221	45.08245468	128.2700043	65.95230865	38.73857498	10.16819572	20.18484688	10.03976154	32.2994957	57.16730499
537	2007/2/22	21.32844543	34.11038589	2.71342063	21.1560955	17.54810905	28.35030174	40.81000137	24.24785805	23.67307472	26.67601776	42.13000107	26.59806061	23.71802902	16.16504097	16.22644234	886.0103149	39.37402344	17.02467346	57.06999969	33.6255188	17.51000023	9.824432373	40.8328743	14.45110798	14.53999996	14.06259251	48.73290253	32.16808319	2.049999952	31.97667885	5.144056797	55.71901703	46.95681	7.553975582	66.14347076	18.98845673	7.736121178	79.34129333	44.85351563	44.78975677	129.8300018	65.67679596	38.58768463	10.09292126	20.06915474	10.10790443	32.08156204	57.19685745
538	2007/2/23	21.50295639	34.24371338	2.700082064	21.24163628	17.53829384	28.31330109	40.63000107	24.34668732	23.65290833	26.81749535	42.47000122	26.59806061	23.83787537	16.0784359	16.23646927	878.9827881	39.13474274	16.86650276	56.40000153	33.71235275	17.26000023	9.581626892	40.35217285	14.44357967	14.68999958	14.28201103	48.36050797	32.06451416	2.039000034	32.00975037	5.169695377	55.77441788	47.9004097	7.558431625	63.55377197	18.88922882	7.775591373	77.67425537	44.61055374	44.68961334	131	65.45927429	37.98407364	10.15099049	19.86970329	10.05339527	31.60082245	57.29286575
539	2007/2/26	21.50941658	34.42145157	2.683106184	20.85935974	17.82629013	28.09123802	40.74000168	24.10289383	23.60588074	26.85941315	42.18000031	26.93456841	24.08275604	16.2516346	16.39018059	877.5770874	39.12024307	17.05396843	55.47999954	33.71630478	16.97999954	9.536665916	40.45753098	14.36831665	15.68000031	14.12243462	48.33859634	32.21587372	2.04399991	32.0014801	5.142776012	56.03557968	48.33209991	7.581831932	63.37559509	18.86588097	7.709806919	77.02506256	44.39389038	44.01181793	131.4100037	64.4804306	37.93377686	10.148839	20.00533295	9.777446747	31.1777668	57.01961136
540	2007/2/27	20.75322342	33.33717728	2.544267416	20.19518852	17.62010956	27.23997116	38.91999817	23.62848091	22.75920486	26.13108253	40.79999924	26.14103127	23.43144417	15.55163479	15.78202629	853.1716309	38.6779213	16.61458778	51.36999893	32.25997543	16.32999992	9.149986267	39.63442612	13.89413166	15.07999992	13.52003574	46.91472626	30.94922638	1.941499949	30.90140915	4.935115814	54.539711	46.00708389	7.26870966	61.10668564	18.50981712	7.464216709	74.20812988	43.40238571	42.8179245	124	63.226017	36.50379181	9.825563431	19.58648109	9.332238197	30.06243896	55.23244476
541	2007/2/28	20.52055359	33.46159744	2.564881802	20.31103516	17.87538147	26.48496437	39.25	23.92498016	23.08174324	26.06821251	41.15000153	26.21637535	23.39497375	15.38565254	15.78536701	859.6400757	38.75767517	16.77276039	51.56999969	32.34680939	16.42000008	9.217430115	39.58173752	13.97692966	15.06999969	13.6277504	46.92203522	30.84567451	1.957000017	31.13299561	4.954344749	54.18356705	46.13660431	7.200734138	62.47872543	18.36387825	7.332650185	75.5670929	43.61906815	43.80383301	125.4599991	63.26957703	36.9324913	9.982889175	19.94948769	9.472648621	29.79321671	56.08907318
542	2007/3/1	20.32019043	32.8039093	2.63915205	20.24538994	17.60048294	26.06302834	39.25999832	23.819561	23.13550377	26.07345581	40.31999969	26.28165817	23.69197464	15.19802284	15.72522163	863.4831543	38.75767517	16.50913239	50.13000107	32.34286118	16.30999947	9.118510246	39.46321869	13.8866148	14.78999996	13.59184742	45.05273819	30.55888557	1.942499995	30.9344902	4.922298908	54.19938278	45.55069351	7.17621994	62.63314438	18.32885551	7.358964443	73.76248169	43.46804428	43.55736542	124.8000031	63.69736481	36.60551834	9.909610748	19.78194618	9.219223976	29.99192619	55.9930954
543	2007/3/2	19.85484505	32.24401093	2.589132547	19.95578766	17.34848213	26.46275902	38.65999985	23.29244041	22.67857361	25.50753403	39.79000092	25.93010139	23.37934685	14.87328053	15.60825825	890.7674561	38.72142029	16.61458778	47.77999878	32.29154587	16.45999908	8.868966103	39.24591064	13.53285789	14.18000031	13.25673866	45.08927155	30.08886528	1.884500027	31.06683731	4.858204842	53.1942215	44.96482468	7.044730186	61.68279266	18.25880241	7.170384407	72.23298645	42.63414001	42.70239258	122.5299988	63.10279846	36.33668518	9.81478405	19.47477913	9.017166138	29.70988655	55.29151535
544	2007/3/5	19.83545685	32.21733856	2.616717815	19.70479202	17.26338768	25.83357239	38.52000046	23.12770271	22.13428688	25.39751244	38.83000183	25.69366455	23.08235931	14.27430725	15.53475285	887.4363403	37.90204239	16.5267067	47.81999969	31.391716	16.22999954	8.686862946	38.91666412	13.38985157	13.94999981	12.94556713	45.38863754	29.61885452	1.852499962	31.00893021	4.815906048	53.0755043	44.9278183	6.958928108	59.9246788	17.87939072	7.183541775	69.02544403	42.4954071	42.28646469	121.5699997	63.09554291	36.06783676	9.70271492	19.34713173	8.582238197	29.24837112	54.63424683
545	2007/3/6	19.92593956	33.24829865	2.673406124	20.25696754	17.30265617	26.08524895	39.04000092	23.64165688	22.14772415	25.57042122	39.34000015	25.85637093	23.61903763	14.83720016	15.55479717	893.3289185	38.53289413	16.66731071	48.20999908	32.03107834	16.39999962	8.797024727	39.26568222	13.68339062	14.09000015	13.25274944	45.49085617	30.27209282	1.92900002	31.30670166	4.894097328	53.81949234	45.58770752	7.039156437	61.21356964	18.2296257	7.310721397	71.51225281	42.41613007	43.41871262	123.6999969	63.67559052	37.01241302	9.773832321	19.35511398	8.780869484	29.81886482	55.03305435
546	2007/3/7	19.89361954	33.66600037	2.659158707	19.96350861	17.24375153	25.99641609	38.74000168	23.48934174	22.84655952	25.3493042	38.93999863	25.86144829	23.53564835	15.1042099	15.45789337	887.692749	38.62716293	16.51498985	48.09999847	32.09422684	16.06999969	8.734072685	39.05361176	13.69844437	14.10000038	13.25673866	45.28640747	30.12073898	1.917999983	31.36458969	5.031256676	54.3181076	45.38418961	6.989015579	60.52461624	18.26464653	7.262480736	70.26885986	41.97346497	43.02589035	125.6699982	64.32089996	36.75809097	9.719954491	19.5544548	8.832237244	30.57522202	54.94040298
547	2007/3/8	20.51408768	34.13705826	2.667645931	20.33419609	17.47611046	26.45534706	39.08000183	23.60192299	23.39084625	25.59147835	38.52999878	25.55636024	23.52002525	14.90936375	15.48128891	888.4613037	38.77943802	16.51498985	50.08000183	32.39416122	16.52000046	8.785782814	39.49098969	13.8790884	14.18999958	13.36445236	45.39593124	30.25615883	1.904999971	31.33151627	4.972290993	53.96194077	45.90840912	7.052532673	61.23735046	18.30550766	7.525613308	71.16565704	42.3698616	43.76532745	126.3099976	64.45140839	36.8888855	9.862196922	19.88670349	9.003471375	30.87008858	55.51094055
548	2007/3/9	20.52700996	33.89707565	2.666737318	20.50024223	17.80010605	26.7292347	39.16999817	24.03237534	22.98095131	25.67571259	38.54000092	25.48516846	23.52523041	14.79389858	15.44787407	884.7470703	38.88094711	16.62043953	50.40999985	32.54412079	16.59000015	8.857725143	39.82897949	13.7962904	14.19999981	13.47216415	44.43937683	30.13667107	1.942000031	31.50520706	4.986390591	54.11231613	46.12425613	7.212995529	62.08077621	18.20043755	7.573856354	72.1174469	42.84556198	43.82694626	127.2799988	64.90098572	37.01966095	9.892370224	20.00679588	8.931553841	30.98546028	55.57020569
549	2007/3/12	20.77261734	34.5903244	2.724333525	20.24925232	17.79683495	26.91427612	39.63999939	24.14495659	22.99439812	25.84418297	38.45999908	25.64280891	24.03064919	15.11864185	15.67175484	881.0321045	39.07672882	16.53841972	52.58000183	33.64130402	16.79000092	8.810512543	39.84886169	13.97692966	14.17000008	13.67562199	44.30796051	30.75805664	1.940500021	31.05857086	5.023568153	53.73243332	46.1304245	7.298834324	62.02729797	18.36972046	7.578242302	72.26050568	42.80591965	43.6805954	127.3399963	66.1263504	37.1213913	9.903149605	20.18292618	9.034288406	30.75470161	55.20716095
550	2007/3/13	20.46884727	33.57714844	2.679772615	19.73569107	17.70847511	26.41093445	38.65000153	23.73436737	22.49714851	25.38088989	37.43999863	25.22075844	23.58776474	14.81555557	15.25072384	862.8425903	38.18483353	16.26307678	51.5	32.48999023	16.21999931	8.614926338	39.18615723	13.80381775	13.93999958	13.59982204	44.09619522	30.00920868	1.891000032	30.46302223	4.865898132	53.15466309	45.05732727	7.119346142	59.94248581	18.09536934	7.394048691	69.84520721	41.92721939	42.1709137	125.5800018	64.85744476	35.93707275	9.70271492	19.9947834	8.821962357	30.54959106	54.44398117
551	2007/3/14	20.68213272	33.79931641	2.728274584	20.03301811	17.59719658	26.24808502	39.29999924	23.44298553	22.60465813	25.43880272	37.75999832	25.21568489	23.7649231	14.83720016	15.3309164	858.2311401	38.07606506	16.33337784	51.84999847	32.42670059	16.70000076	8.51600647	39.29880524	13.84144306	14.13000011	13.63179684	44.31523514	29.96936989	1.904000044	30.38860512	4.883840084	54.13605881	44.9154892	7.17174387	60.16228867	18.30550766	7.43351841	70.7640152	42.31041336	42.91033936	124.3199997	65.24175262	36.16230774	9.819095612	20.31101608	8.712373734	30.86367035	55.23679352
552	2007/3/15	20.48823547	33.74599838	2.715239525	20.17588234	17.55138397	25.90758705	38.61999893	23.43637657	22.64498138	25.50196838	37.59999847	25.26144791	24.15049171	14.96709251	15.37101555	858.8717041	38.27185059	16.40367889	51.43000031	33.02015686	16.57999992	8.646398544	39.5241394	13.96940422	13.93000031	13.76767445	43.81872559	29.88969803	1.889000058	30.95931244	4.888969421	53.61369705	45.18684769	7.184007645	60.53054047	18.53315735	7.380892277	71.62229919	42.46236801	43.21845245	125.0599976	66.01033783	36.40207291	9.810475349	20.49916267	8.780869484	30.90854263	55.22940063
553	2007/3/16	20.52055359	33.754879	2.715845823	20.02529144	17.305933	26.10004997	39.16999817	23.39662933	22.51730537	25.33876801	37.40000153	24.78348351	23.95250893	14.77225113	15.30084896	856.565979	38.07606506	16.3392334	51.08000183	32.68781281	16	8.491275787	39.56389236	13.91671658	14.01000023	13.78765392	43.30028152	29.91360664	1.892500043	31.38113022	4.823596478	53.27339554	45.08200073	7.146103382	59.62175369	18.52732277	7.486143589	70.62094879	42.33023071	42.78712463	124.5999985	65.25624847	36.05332947	9.745815277	20.55920219	8.801413536	30.671381	55.12563705
554	2007/3/19	20.58517838	34.92804337	2.762529373	20.58133507	17.40411377	26.49236298	40.24000168	23.52908325	23.00110435	25.39668083	37.83000183	25.03263855	24.17654419	15.16194344	15.45789337	869.2473755	38.97520828	16.27479172	52.04999924	33.08345795	16.37999916	8.662136078	39.88861465	13.90166569	13.72000027	13.83161545	43.18346405	30.13667107	1.922500014	31.63754845	4.883840084	54.06483841	45.7912178	7.229713917	60.10881424	18.67909431	7.692266464	71.95239258	42.66718674	43.16452789	125.0100021	65.48830414	36.59825134	9.903149605	20.83940697	8.890455246	30.51754189	55.46648407
555	2007/3/20	20.72090721	34.51034927	2.773139477	20.39211845	17.82955742	26.86987877	40.74000168	23.76085854	23.67307472	25.51251221	38.59999847	25.58179474	24.62464905	15.32791615	15.59823418	875.9081421	39.26526642	16.38025093	51.88999939	32.78275681	16.05999947	8.808264732	40.16033936	13.92424297	13.40999985	13.94751167	43.39522934	30.31192398	1.92900002	31.80297089	4.903069973	54.539711	46.02556229	7.260931015	60.25731659	18.62071991	7.749277592	72.71166992	42.82574463	43.33398438	126.4700012	65.37227631	36.88162994	9.890215874	20.84341812	9.034288406	31.01109886	55.6591301
556	2007/3/21	20.74029541	34.88417816	2.845590353	20.44232559	17.89501953	27.10674095	43.29999924	23.9264183	24.10984802	26.60756111	39.68999863	25.78518677	25.03105545	15.47947121	15.98251343	879.8795166	39.47554398	16.4915638	53.02999878	32.76693726	16.45000076	9.01060009	40.31937408	14.21024895	13.60000038	14.09138298	44.24953842	31.23602486	1.99000001	32.3323288	5.033817768	55.05416107	46.56212997	7.331163883	61.11261749	18.84836769	7.946630001	73.93854523	43.41376495	44.28139496	127.4100037	65.83631897	37.6808815	9.933322906	20.93948174	9.047987938	31.75465393	56.25928879
557	2007/3/22	21.06346512	34.8040657	2.848319054	20.57361221	17.83610535	27.1955719	42.86000061	23.41649628	23.98216629	26.73391914	38.95000076	25.43941498	25.20821571	15.37121487	15.92571163	873.7304077	38.97520828	16.58529663	52.45000076	32.41878891	16.43000031	8.826250076	40.31937408	14.15756798	13.35000038	14.0674057	44.15461731	31.31568527	1.974499941	31.92703247	4.994081497	55.71901703	46.52510452	7.366841793	60.97005844	18.82502556	8.003640175	74.14762115	43.30805588	44.24287033	128.1000061	65.66955566	37.5210228	9.909610748	21.06757545	8.972647667	31.82518005	56.20742035
558	2007/3/23	21.47064018	35.02659607	2.834980726	20.80915833	17.62665939	26.94389915	42.79000092	23.55556297	23.94185829	26.72337723	38.38000107	25.74450684	25.61463737	15.42894745	15.91902542	872.5778198	39.04047012	16.74346542	51.36999893	32.21304703	16.43000031	8.801519394	40.27962112	14.142519	13.5	14.00745773	42.36564255	31.59452629	1.949000001	32.29099274	4.974852562	55.42615128	46.60528946	7.383565426	60.50082016	18.18292046	7.95539856	74.26313782	43.88944626	44.23519516	129.0599976	65.96681976	37.55735016	9.913925171	21.0355587	9.154153824	32.06232834	55.84436798
559	2007/3/26	21.54819489	34.89307785	2.90561223	20.7821312	18.7328167	27.20296669	43.15999985	23.44960594	24.12328529	26.42329597	38.04000092	25.74450684	25.68758202	15.53719807	15.8856144	870.4004517	39.04771423	16.77276039	51.43999863	32.38712692	16.25	8.617174149	40.27299881	14.21024895	13.55000019	13.98747635	41.72307968	31.54670525	1.950500011	31.95185852	4.967162609	55.63196564	46.93831635	7.336741447	59.88905716	18.18292046	7.929084301	72.74464417	43.73749161	44.05802536	129.0200043	65.85804749	37.4629097	9.911769867	21.2356987	9.171278954	31.87002945	55.8221283
560	2007/3/27	21.73562622	34.70615387	2.893789291	20.58133507	18.52336121	26.81065178	42.90000153	23.42312622	24.14344597	25.98105621	37.75999832	25.73942375	25.49479485	15.68153286	15.72186947	865.7886963	39.03321457	16.67901802	50.95999908	33.03599167	16.21999931	8.513754845	40.04104614	14.18014812	13.5	13.83561516	41.0439949	31.06872177	1.968500018	31.79469681	4.941524982	55.44197083	46.31542969	7.283227444	59.38417053	18.18292046	7.951011658	71.02259827	43.32126999	43.4649353	128.6799927	65.63329315	37.66634369	9.913925171	21.24370193	9.099362373	31.51748657	55.81473541
561	2007/3/28	21.6386795	34.47472382	2.826491833	20.643116	18.24846458	27.8247509	41.58000183	22.97280884	24.75492287	25.76521683	37.59000015	26.00891495	25.4426899	15.4866848	15.62163544	860.1529541	38.56188965	16.71456337	49.40999985	32.74319458	16.25	8.502515793	39.66992569	14.03713799	13.38000011	13.81562996	40.68619919	30.56683731	1.967000008	31.71198654	4.918452263	55.46574402	45.63087845	7.29437542	59.36637878	18.27048492	8.336941719	69.5976181	42.88521957	43.02589035	127.5299988	64.85744476	36.8888855	9.905303001	21.11961555	9.05826664	31.26108551	55.68876266
562	2007/3/29	21.78733063	34.13647842	2.841952562	20.64697456	18.26482773	28.63158226	41.52999878	22.75426865	24.70117188	25.68623734	37.15000153	26.00891495	25.54689789	15.70317936	15.67843723	860.7930908	38.97520828	16.8626442	50.09999847	33.02015686	16.14999962	8.533988953	39.8687439	13.92424297	13.07999992	13.78765392	40.76652908	30.72618294	1.990499973	31.49694061	4.937679291	56.58960342	45.71767807	7.202958584	59.59375381	18.32301521	8.258001328	69.69179535	42.56808472	43.48803711	127.6800003	65.08223724	37.19405365	9.952716827	21.30375862	9.006896973	31.36363983	56.39266968
563	2007/3/30	21.77440834	34.31450272	2.816488266	20.36895561	18.26155663	28.52795029	41.70000076	22.84035683	24.66085625	25.48091698	37.59999847	25.57670021	25.40101051	15.52998638	15.72522163	861.0494995	38.8882103	16.77971649	49.91999817	32.7115593	15.85999966	8.565462112	39.80246353	13.78876209	13.06000042	13.80364323	40.80303955	31.02889061	1.989500046	31.39768219	4.899223328	55.95643616	45.84786224	7.198501587	60.06053162	18.25880241	8.306243896	72.00712585	42.45576477	43.44183731	128.1399994	64.46593475	37.07053375	9.881591797	21.08358765	8.924700737	31.22904778	56.97058487
564	2007/4/2	21.94891167	34.51924515	2.838921785	20.36895561	18.26482773	28.72041512	41.65000153	22.75426865	24.80194855	26.55930328	38.25	25.89195824	25.95331383	15.88359833	15.81877995	860.1529541	39.13474274	16.70271683	49.52000046	33.24961472	15.73999977	8.53174305	39.48435974	13.81887531	12.82999992	13.88357162	40.56207275	31.06075859	2.020999908	31.38113022	4.895379543	56.3996582	45.8354454	7.322249413	60.47939682	18.27048492	8.249230385	72.14002991	42.51522446	43.02589035	128.9799957	64.40792084	36.64185715	10.1078949	21.13562202	9.051415443	31.07520485	57.71893311
565	2007/4/3	22.33024216	34.71506119	2.864688158	20.84004974	18.54627228	28.48353386	42.34999847	23.06551361	25.01026344	26.85071945	38.49000168	25.88687325	25.73448372	15.54441929	15.91902542	866.4293823	40.75174332	16.72048378	50.99000168	33.59779358	16.56999969	8.623920441	39.50424957	13.81134605	12.89999962	13.89156151	40.69350052	31.25195313	2.059499979	31.87741089	4.973571777	56.85869217	45.89742661	7.496161461	61.12564468	18.38723183	8.389569283	72.83797455	42.33023071	43.18807983	129.3399963	65.18373871	36.95428085	10.19409943	21.59196472	9.05826664	31.49184418	58.4524498
566	2007/4/4	22.49827766	34.40352631	2.85771656	20.75123787	18.42191696	28.66119766	42.70000076	23.42312622	24.74148178	26.570961	38.86999893	25.68857574	25.42705345	15.63822937	16.03263855	862.3302612	40.5124588	16.64941025	51.16999817	33.76396942	16.54000092	8.540735245	39.76271439	14.03713799	12.71000004	13.95950031	41.38718796	31.14838409	2.076499939	32.08419418	4.935115814	56.82704544	45.72386551	7.612106323	61.04784775	18.55651283	8.464122772	72.35050964	42.41613007	43.48928833	129.3800049	65.452034	36.97608185	10.25875282	21.52791977	8.986345291	30.69702339	58.4598732
567	2007/4/5	22.43364334	35.21352768	2.870145082	20.85549736	18.66082764	28.60197639	42.61000061	23.9264183	24.87587166	26.50686073	39.54999924	25.66823196	25.44790649	15.65265846	16.0125885	861.1772461	41.33184433	16.71456337	50.97000122	33.87473297	16.70000076	8.673377037	39.97476578	14.05972481	12.85999966	13.83161545	42.5920105	31.30771255	2.084000111	31.93530846	4.904351234	57.05656052	46.15779114	7.567509174	60.74864197	18.45727921	8.411496162	72.28404999	42.39629745	43.21897507	129.6300049	65.61881256	36.94702148	10.34927559	21.63199806	9.167855263	31.05597496	58.10422134
568	2007/4/9	22.6598587	35.14231491	2.838921785	20.75510788	18.72300339	28.37251282	42.70000076	23.94628716	25.35968971	25.97065163	38.84000015	25.50552177	25.82826805	16.0784359	16.08276176	861.1772461	40.42542648	16.69679642	51.65999985	34.07255554	16.62000084	8.414838791	40.00128174	14.03713799	13.35000038	13.77966309	41.75959015	31.33162117	2.082999945	31.82779884	4.937679291	57.13571548	46.64751434	7.485015392	60.82645035	18.73746681	8.424653053	72.11785126	42.46236801	43.52789688	130.1799927	65.27799988	36.95428085	10.39884186	21.7640934	9.198675156	30.91495514	57.71893311
569	2007/4/10	22.56290436	35.41825485	2.85710907	20.80915833	18.67391014	28.20225716	43	24.23104286	25.54783249	26.06973648	40.33000183	25.85128021	25.72926521	16.17947197	16.08609962	856.9502563	40.48346329	16.77971649	52.09999847	33.98550797	17.20999908	8.295686722	40.2067337	14.60916424	13.27000046	13.67975235	41.70846558	31.42720413	2.092999935	31.98493958	4.963316441	57.85593796	46.46772003	7.507309437	61.22737122	19.0176487	8.543064117	72.22309113	42.33023071	43.56651306	130.4199982	65.86531067	37.10686874	10.49151611	21.83213806	9.297989845	30.42139244	57.74116898
570	2007/4/11	22.37547874	35.73871231	2.806788206	20.70489502	18.76113319	28.2540741	42.09999847	23.81383324	25.13793373	25.63261414	39.40999985	25.75468254	25.41143036	16.04235649	15.95912457	851.6984863	40.57046127	16.73825455	52.58000183	33.77186966	16.81999969	8.239480019	40.35251617	14.47368813	13.18999958	13.47993088	41.1389122	31.45110512	2.084000111	31.82779884	4.923579216	57.68974304	45.69287109	7.451568127	60.73070526	18.92425919	8.573760986	70.78852844	41.90740204	43.28848267	130.4199982	65.2345047	36.69998932	10.49582863	21.60798264	9.284291267	30.20344734	57.99307632
571	2007/4/12	22.53706169	35.56068039	2.794662714	20.75510788	18.89608765	28.4391346	42.40000153	23.99925995	25.20513916	26.19795227	39.63999939	25.66314507	25.3228569	15.85473251	15.95244122	853.619812	40.49795914	16.81525421	53.29000092	34.19916534	16.69000053	8.174287796	40.41879272	14.56400681	13.65999985	13.66376686	42.08817673	31.43517303	2.113500118	31.84433365	4.954344749	59.07481766	45.79824448	7.529606342	59.97673416	18.94177055	8.740412712	70.15155029	42.1980896	43.64374161	130.8200073	65.87255096	36.5328598	10.47642803	21.66001701	9.013743401	30.03679848	58.13384247
572	2007/4/13	22.27853775	35.29364014	2.735549688	20.98678398	19.25156021	28.64638901	41.63999939	23.89992714	25.54112053	26.06390953	39.24000168	25.73433685	25.35411072	15.73926449	15.96580791	857.0783691	40.64299393	16.85671043	53	34.05672836	16.92000008	8.151804924	40.64410782	14.36078644	13.56999969	13.6837492	43.10313034	31.4989109	2.120500088	31.83606148	4.913324356	59.45471573	45.68046951	7.536295414	60.50930405	18.94177055	8.718486786	71.3092041	42.25095749	44.30020523	130.6100006	66.00307465	36.63458633	10.52599812	21.61198235	8.835659981	29.81886482	58.00050735
573	2007/4/16	22.6081543	35.82771683	2.77162385	21.11420441	19.37992287	28.70560837	42.40000153	24.35687637	25.56799316	26.01728249	39.70999908	25.72416878	25.55210495	15.85473251	16.18300819	866.0449829	41.25208282	17.28316879	54.25999832	34.47609329	17.05999947	8.14955616	40.80316544	14.48121262	13.52000046	14.0833931	43.55585861	31.46704865	2.25999999	32.55567551	5.040225506	59.138134	46.17640305	7.721357346	60.44948578	19.00597954	8.933380127	71.00455475	42.3170166	45.22701263	132.5399933	65.48101807	37.22311783	10.67039394	21.66401482	8.835659981	30.6842041	58.34872437
574	2007/4/17	22.9830246	35.78320694	2.738885164	21.16441154	19.41942787	28.80923271	43	23.99264145	25.44702721	25.99979782	39.81000137	25.88179398	25.78658867	16.2444191	16.24649811	872.9619751	41.37537003	17.27724457	53.58000183	34.7847023	16.93000031	8.241731644	40.62422943	14.57153606	13.47000027	14.1313467	43.88443375	31.67416382	2.253499985	32.67144394	4.960753441	59.16978073	46.3499794	7.705749512	61.24530411	19.00013542	9.078100204	72.50008392	42.30379486	44.97986221	131.9299927	65.58253479	37.27397919	10.65315819	22.02428055	8.869905472	31.32518959	58.24498367
575	2007/4/18	22.93130493	35.60517883	2.740399122	21.17985344	19.10015488	28.63158226	42.97000122	25.05220222	25.19169044	26.19795227	39.68999863	25.922472	25.93247604	16.43927002	16.34006119	876.8045654	41.79592514	17.31870842	53.59000015	34.3890686	16.55999947	8.495770454	40.60435486	14.81238079	13.90999985	14.0833931	43.81872559	31.72993088	2.249500036	32.95267105	4.992799282	59.20144272	46.26937485	7.977770329	61.02988052	18.86588097	8.994776726	72.43916321	42.41613007	45.13432312	131.6499939	68.06951141	37.65180588	10.48720551	21.9602356	9.061691284	31.30595016	57.83003998
576	2007/4/19	22.77619553	35.68529129	2.736459732	21.02925873	18.84013176	28.3354969	42.38999939	25.46279907	25.07073784	25.87740517	39.61000061	25.68348503	25.98978043	16.41040421	16.26654243	883.3379517	41.89744949	17.24762917	53.65000153	34.15167999	15.94999981	8.270956993	40.51158142	14.74464512	14.27999973	14.23525715	45.50545502	31.46704865	2.232000113	32.68799973	4.824877262	58.70972824	46.26937485	8.040201187	60.55118179	18.78999519	8.876364708	72.15109253	42.56808472	45.5282135	132.0099945	67.42423248	36.99060822	10.5863409	22.28848648	9.137032509	31.02392769	57.80781555
577	2007/4/20	22.93130493	36.31729889	2.757679939	21.14509773	19.04090691	28.48353386	42.13999939	25.56212234	25.90398026	26.08722305	39.65000153	25.52585602	26.22947502	16.43927002	16.40689087	890.6389771	42.24548721	17.41347313	52.90000153	34.57897568	16.75	8.194518089	41.41286087	14.66185856	14.15999985	14.49901867	45.24988556	31.23602486	2.247499943	32.87824249	4.894097328	59.54245377	46.51733398	8.064732552	61.52057266	18.7958374	9.012319565	72.20098114	42.74647141	47.11146927	133.7299957	67.641716	37.08508682	10.76091671	22.38055801	9.198675156	31.23544693	58.57099915
578	2007/4/23	22.87960625	36.66444397	2.834677935	21.24936295	18.83025551	28.54276085	42.15999985	25.29723358	26.17947006	25.95316696	39.77999878	26.02417374	26.36493874	16.4464817	16.3500824	890.8952026	42.01346588	17.31870842	54.72000122	34.87967682	17.45000076	8.046141624	41.17428589	14.42852974	14.03999996	14.54697609	45.41053772	30.90940285	2.238500118	32.37368393	4.845386982	59.550354	46.59791946	7.9153409	62.60964203	18.76081085	9.064944267	73.66881561	42.68701172	47.22732162	134.1100006	67.8955307	36.69998932	10.57557011	22.5646801	9.119912148	31.31894493	58.15607452
579	2007/4/24	22.84082413	36.54872894	2.826491833	21.7629261	18.8170929	28.67599487	42.5	26.46938515	26.41465378	26.08138084	40.54000092	26.66994095	26.54731178	16.48256493	16.44698715	889.2299805	42.49204254	17.17062378	54.59000015	31.98356438	17.30999947	8.016915321	41.19416046	14.66937733	14.56999969	14.56296539	44.70224762	31.14838409	2.237499952	32.17517853	4.888969421	59.62176132	46.38716125	7.937637806	63.30977249	18.76081085	9.117570877	72.56655884	42.56808472	47.04193878	133.5700073	67.91725922	36.77990723	10.55617428	22.65275002	9.883612633	31.11340714	57.87451935
580	2007/4/25	22.73095512	37.61688232	2.890455008	20.20291328	18.94545555	29.12013054	42.70999908	26.55548477	26.55577278	26.17464447	41.04000092	26.60891342	26.42226219	16.61246109	17.19214821	896.4030762	42.50654984	16.57833862	48.97000122	33.8668251	17.69000053	8.048388481	41.936409	14.66937733	14.64999962	14.63090324	45.04543686	31.12448883	2.840500116	31.80297089	4.938961029	60.58928299	48.47001266	7.933176517	63.66281128	18.83669662	9.108799934	72.67176056	42.28398514	48.13092422	135.4900055	68.65683746	37.22311783	10.6294508	22.97699165	10.03429413	31.04917526	58.1857338
581	2007/4/26	22.66632462	37.18072128	2.996251345	19.61212921	18.73151588	28.66119766	43.25999832	26.38991356	26.22650909	25.93567848	41.75999832	26.57841301	26.18257141	16.52586555	17.09524536	893.9695435	42.2527504	16.45987701	46.54999924	33.49492645	23.60000038	7.99892807	41.95627594	14.526371	14.5	14.68684673	45.67340469	30.73414612	3.138999939	32.65491486	4.947974205	59.01903152	48.31504822	7.966621876	63.9859314	18.77832031	9.108799934	71.44766235	41.90740204	47.99190903	133.8800049	68.34506989	36.85256195	11.04540253	23.16112709	9.866488457	30.93356705	57.72634888
582	2007/4/27	22.43364334	37.09169388	3.02899003	19.43449783	18.68214226	28.63158226	42.88999939	25.93297386	26.21305656	26.32617188	41.99000168	26.62926102	26.23467827	16.2444191	17.12532806	898.4527588	41.98445511	16.59017944	44.79999924	33.54239273	23.87000084	7.167112827	41.50562668	14.526371	14.31999969	14.59893131	46.19914246	30.78194046	3.130000114	32.59680176	4.936385632	58.31319046	48.38943481	7.9153409	64.13555145	18.68492889	8.933380127	69.76379395	41.91399384	47.99190903	133.1900024	68.17102814	36.8888855	10.95488644	22.89292908	9.743195534	30.45825195	58.28203583
583	2007/4/30	22.21389961	36.67333984	3.025353193	19.30320549	18.63606834	28.94248199	41.56000137	25.57536888	26.00476456	26.08722305	41.27000046	26.73096848	26.16693687	15.8691597	17.15538979	895.5064087	41.71617126	16.56056976	44.08000183	33.58987045	22.65999985	6.654533386	41.3001976	14.46615505	13.81999969	14.49901867	46.83440781	30.27209282	3.066499949	32.17335129	4.905483723	57.49637604	47.42240524	7.828381538	63.3396759	18.51564598	8.771113396	67.71992493	41.09474945	46.85658646	133.0399933	67.43145752	36.98334503	10.92470932	22.66876221	9.441828728	29.96368408	58.30427933
584	2007/5/1	23.26093292	36.44190216	3.015350103	19.44993401	18.76442909	28.89065933	41.72999954	25.7607975	24.5936451	27.16544151	41.40000153	27.09198189	26.39620781	16.05678749	17.19548607	897.0437622	41.6363945	16.70271683	43.15999985	33.62152863	23.89999962	6.692752361	41.39296722	14.6166954	13.53999996	14.54697609	47.53539658	30.27209282	3.101999998	32.37261963	4.90291214	58.12288666	47.14343262	7.9554739	63.32174301	18.73162651	8.885135651	66.59549713	41.14761353	47.35861206	133.5	67.59825897	37.0051651	11.04971218	22.84088135	9.369911194	29.86091614	59.00072861
585	2007/5/2	23.51300049	36.76235199	3.043238878	19.75112724	18.82367325	28.83885765	41.50999832	25.99257469	24.60708809	26.99642944	41.93000031	27.38691139	26.3753643	16.17947197	17.37927628	902.0395508	42.20925903	16.78564072	44.61000061	33.35250092	23.39999962	6.717482567	41.65144348	14.65432644	13.63000011	14.76278877	47.51348495	30.78990555	3.059000015	32.79605484	4.969862938	58.76525879	47.57738495	7.99783659	64.04581451	18.67325783	9.143885612	66.57332611	41.26652527	48.45530701	132.7100067	68.03325653	37.06327057	11.10143661	22.95297241	9.42813015	29.93798637	59.91949081
586	2007/5/3	23.55823517	36.25498581	3.043541193	19.89786148	18.89608765	29.05351639	41.20000076	26.33693886	24.28453827	27.07218933	41.52999878	27.38691139	26.38057518	16.10730743	17.68335724	904.9857178	43.68849564	16.98701477	44.36999893	33.69273758	23.93000031	6.724226952	41.76409149	14.67690277	13.68999958	14.7507925	46.66646194	30.38363075	3.109499931	33.22781372	4.968575954	59.27279282	47.68276215	8.017902374	64.02781677	18.71995354	9.196512222	67.16047668	41.58366013	49.01136398	132.9799957	68.04774475	37.22311783	11.10790253	23.01701927	9.616485596	29.99580574	59.51940536
587	2007/5/4	23.91371155	35.91672516	3.055970669	19.81676865	19.18902016	28.94248199	41.33000183	26.35018539	24.23078918	27.10133934	41.70000076	27.41233253	26.26074028	16.17947197	17.59646988	907.5474243	43.23890686	17.09363365	46.08000183	33.49492645	23.5	6.746707916	41.64480209	14.86507034	13.52999973	14.8467083	46.54233932	30.59870911	3.161499977	34.67248535	5.00462532	59.5662384	47.76953125	8.102631569	63.85428238	18.71411324	9.32807827	65.93082428	41.53741074	48.95729446	132.3000031	67.87377167	37.23038483	11.17255974	22.98900032	9.770602226	29.68104744	59.1118927
588	2007/5/7	24.06236839	35.97014236	3.150248289	19.83608627	19.40296364	28.35030174	41.31000137	26.54223442	24.33158112	27.12464142	41.90000153	27.6818409	26.32845879	16.18668938	17.67332458	917.1546021	43.96404266	16.97517014	44.56000137	33.23379517	23.46999931	6.699495316	41.97616196	14.89517403	13.27999973	14.70683575	46.55693054	31.06872177	3.040999889	34.4400177	5.048402309	59.57416153	48.22205353	8.013445854	64.00389862	18.73746681	8.845666885	66.47916412	41.68936539	48.86462402	132.5200043	68.56255341	37.36117172	11.1790247	23.0370388	9.702106476	30.02149391	59.10447693
589	2007/5/8	24.13345528	37.16291428	3.18480587	19.88627625	19.36675835	28.43173027	41.36999893	26.3170681	23.76714706	27.55593491	42.70999908	27.62590027	26.16043091	16.09287262	17.63991928	919.0761719	43.89878082	16.93963242	44.33000183	33.23379517	23.32999992	6.636548996	41.936409	14.63175011	13.18000031	14.60691929	45.75372314	31.5785675	3.091500044	34.31546783	5.116639614	59.01903152	48.33364105	7.951016426	64.2671814	18.80751228	8.850053787	65.93082428	41.33919525	48.86462402	132.4600067	68.30879974	37.34664154	11.18333626	23.08907127	9.510321617	29.81593513	58.74142838
590	2007/5/9	24.19808769	37.38544464	3.239977837	20.0484581	19.31409454	28.77223396	41.25999832	26.8601017	24.01576996	28.31943893	42.93000031	27.68691063	25.95566177	16.30937004	17.60649872	922.2784424	44.12355804	16.92778778	44.34999847	33.70065308	23.31999969	6.665774345	42.06231308	14.81991005	13.56999969	14.72282028	46.07501221	31.3873806	3.142499924	34.45662308	5.132091522	58.75730896	48.82337189	7.980000019	65.41610718	18.87171936	8.823739052	66.8613739	42.23773193	48.87234497	135.1000061	68.46894836	37.38297653	11.39885616	23.12109566	9.592514038	30.4325676	58.87477875
591	2007/5/10	23.27385902	37.10059357	3.253922462	19.83221817	18.86974525	28.37251282	40.65999985	26.29058075	23.854496	27.78322983	42.34000015	27.3157177	25.59332466	16.09287262	17.37593842	924.840271	43.44194412	16.93371582	44.18999863	32.64034271	22.57999992	6.546621799	41.88338089	14.43605137	14.05000019	14.44707012	41.86180878	30.86161232	3.046000004	34.29888153	4.976300716	57.85323715	48.30264664	7.728047371	65.48191071	18.57986069	8.683401108	65.9861908	42.28398514	48.4630127	133.6699982	67.53733063	36.7508316	11.18765068	22.98098946	9.60621357	29.84806633	57.84488678
592	2007/5/11	23.40312004	36.92256165	3.296361446	19.30706406	19.03762054	28.37990952	41.70000076	26.8534832	24.10311699	28.04550362	43.27000046	27.6462326	25.68785858	16.38874817	17.402668	929.7076416	43.80451584	16.91594505	45.70000076	32.97266388	23.10000038	6.582593441	42.04905319	14.88012314	14.68000031	14.54697609	41.10970688	31.72993088	3.078000069	34.4483223	5.020075321	58.63047409	47.99269867	7.872975349	65.97856903	18.71995354	8.582532883	68.59506989	42.54166031	48.63292313	134.8000031	67.97400665	37.01966095	11.43118572	22.71679497	9.476074219	30.12425804	58.00050735
593	2007/5/14	23.2092247	36.31729889	3.315156698	19.78589249	19.07382393	28.23187256	41.81000137	26.38991356	24.01576996	27.75409126	43.41999817	27.58522606	25.81386757	16.27328682	17.55302238	928.298584	43.55070877	17.01071167	44.27000046	32.8065033	22.61000061	6.501659393	41.65805054	15.41451359	15.35999966	14.4550581	40.94176865	32.3911438	3.085000038	35.36991882	4.953125477	58.61457825	47.56497192	7.68791008	66.74453735	18.75497818	8.367642403	68.85540771	42.61431885	48.20815277	133.6900024	68.0904541	36.89614868	11.37299824	23.06105423	9.387033463	30.08571815	57.48923111
594	2007/5/15	24.41784477	36.02355576	3.259378672	19.18349838	19.31409454	28.42432213	41.36999893	25.91311455	24.33596992	27.74244308	43.08000183	27.63098145	25.96089745	16.52586555	17.41268921	923.1750488	43.63048553	16.969244	42.29999924	32.74319458	22.34000015	6.413980961	41.52551651	14.93139935	15.39999962	14.41109657	39.43758392	32.13621902	3.029000044	35.7518692	4.96599865	58.36869812	47.76953125	7.627711773	64.20136261	18.75497818	8.240461349	67.70882416	42.58129883	48.67154694	130.2599945	68.65811157	37.01241302	11.63592625	22.9569664	8.965801239	30.14352608	57.83003998
595	2007/5/16	24.44368744	36.05914688	3.253922462	19.7086544	19.44903564	29.54945183	42.29000092	26.31043816	24.73370743	28.05133247	43.79999924	27.93099022	26.14993668	16.89390945	17.4848156	928.1708374	43.7899971	16.97517014	42.86999893	33.06763458	22.60000038	6.436462402	41.56528091	14.47092056	15.57999992	14.59493923	39.67124939	32.45487213	3.161000013	36.19190598	5.01363802	59.43932724	48.60641098	7.667847157	63.4294281	18.96511078	8.306243896	66.68409729	42.73984909	49.41297531	131.6699982	69.38593292	37.14320374	11.68118572	23.125103	8.72264576	30.32980537	58.31168747
596	2007/5/17	24.32089233	36.80686188	3.317581177	19.63580132	19.38651657	29.27557182	42.41999817	26.62169456	24.70000839	28.06298637	43.29999924	27.77334785	25.88738251	16.93720818	17.36404419	924.840271	43.67396927	16.95740318	43.20999908	33.24961472	22.21999931	6.427471161	41.41286087	14.29729557	15.43000031	14.55496788	39.19662857	32.38317871	3.108500004	36.15869904	4.980164051	60.5417099	48.77378464	7.670077801	62.08306503	19.17524338	8.315013885	65.19966125	42.28398514	49.08861923	132.8500061	70.44117737	37.15047455	11.7199831	22.81686974	8.756894112	30.32336426	57.37811279
597	2007/5/18	24.56002998	36.78017426	3.335163832	19.83679771	19.56095314	29.3644104	43.59000015	26.58859634	24.87527657	28.34274673	44.29999924	27.6818409	25.80337143	16.85060883	17.37746429	925.0964355	43.6159668	16.95148468	44.47000122	33.77186966	22.36000061	6.40723753	41.58516312	14.2293644	15.59000015	14.7707777	39.4594841	32.90894318	3.164999962	36.24172211	5.029089451	61.69161987	48.69939041	7.815001965	61.02988052	19.15774345	8.446581841	64.41312408	42.3170166	49.3975296	134.5099945	70.32474518	37.25945282	11.84929562	22.92494965	8.976073265	30.74730301	57.63741302
598	2007/5/21	24.7668457	37.06501389	3.394579649	19.97595787	19.29763603	29.35700226	43.25	26.58195877	24.80787468	28.50593567	45.13000107	27.49369621	26.09742355	17.03824043	17.37411118	922.1503296	43.56522751	17.21208954	45.20999908	33.77978516	22.68000031	6.348784447	41.49237823	14.2671051	15.43000031	14.86269188	39.56170273	32.93284988	3.414999962	36.12547684	5.048402309	62.42124557	48.32745361	7.855136871	61.16153717	19.29784012	8.486052513	64.99469757	42.11219406	49.63695145	133.9900055	70.52122498	37.22311783	11.85144997	22.98499298	8.958948135	30.74730301	57.03728867
599	2007/5/22	24.90904808	36.59322739	3.441869736	19.82906914	18.98824883	29.32738495	43.59000015	26.76738548	24.59214592	28.60501862	45.52999878	27.40725136	25.66683197	16.86503983	17.4982357	921.5096436	43.44194412	17.25355721	44.65999985	33.87473297	22.51000023	6.564608097	41.03510666	14.47092056	15.42000008	14.78676128	39.40107727	32.96472549	3.444000006	35.68542862	5.038100719	62.17536926	48.51960754	7.855136871	61.51459885	19.32702446	8.380799294	65.77571106	42.38969803	49.63695145	132.1100006	70.21556854	37.41930389	11.83852005	22.86089897	8.89730835	30.772995	56.98538589
600	2007/5/23	24.93489456	36.53092575	3.422166586	19.77496147	18.83025551	29.63828468	43.22999954	24.09860611	24.2281189	28.34857941	45.50999832	27.22927284	25.67733574	17.24751663	17.43113518	921.1254272	43.22442245	17.28316879	43.59000015	33.41579437	22.67000008	6.19141531	41.20079041	14.47092056	15.21000004	14.68285656	39.97061539	33.23556519	3.450000048	35.26200485	5.059988976	62.17536926	48.27166748	7.864057541	60.97005081	19.16198349	8.345713615	65.57077026	42.30379486	49.42070007	126.3300018	69.55329132	37.31029892	11.79972744	22.87691498	9.061691284	30.52891541	57.08172226
601	2007/5/24	24.35321236	36.03243637	3.35547328	19.57782173	18.583395	29.55686188	41.99000168	23.43637657	23.64162636	28.39519882	44.74000168	26.58859444	24.87393951	16.69906235	17.43784523	916.3858643	42.64315414	17.18840218	42.52000046	32.046875	22.29999924	6.186917782	40.76340485	14.36523724	14.88000011	14.4750433	39.84648514	32.95674133	3.467499971	35.30350494	4.976300716	61.50924683	47.93690872	7.703522205	60.00663757	18.86727715	8.082580566	64.1084671	41.76203156	49.44386292	126.0100021	70.89964294	37.09234238	11.62084007	22.80086136	8.921276093	29.97652626	57.17064285
602	2007/5/25	24.79916191	35.98794937	3.444295645	20.17694664	18.55377007	30.14162064	42.38000107	23.62178612	23.81016159	28.69244957	44.97000122	26.3902874	24.81092644	16.72071266	17.54519653	921.6381226	42.92651749	17.22392845	43.13999939	32.26051712	22.63999939	6.234129429	40.69049072	14.51621628	14.76000023	14.61491776	39.83189011	33.35506821	3.42750001	35.27861023	4.969862938	61.87403488	48.5629921	7.745882511	60.35968018	18.78476143	8.266776085	65.85881042	42.42934036	49.14266968	127.0299988	71.50370789	37.20131302	11.69627285	22.8048687	8.989769936	29.95726013	57.14841461
603	2007/5/29	24.7668457	36.21047592	3.466424942	20.23106575	18.64593124	30.29707146	42.86999893	24.1052227	23.73600769	28.59336662	44.90000153	26.50723457	24.85820007	16.5763855	17.49152374	920.8690796	42.8538475	17.29501152	41.95999908	32.53746414	22.60000038	6.373514175	40.82304764	14.50112152	14.60000038	14.83472061	39.87568665	33.68965912	3.48149991	35.16235352	5.034239769	62.0802002	48.58780289	7.794939995	62.00529099	18.95569038	8.385185242	70.40078735	42.23112869	49.69099808	127.5999985	71.68567657	37.19405365	11.71782589	22.53666115	8.941552162	30.04718018	56.74092102
604	2007/5/30	24.74746704	36.73565674	3.600413561	20.14989281	18.37932205	30.08241272	43.22000122	23.75914955	24.00566101	28.69827461	45.02999878	26.66994095	25.12073898	17.10318756	17.69281197	925.555542	43.01370621	17.35423851	42.61000061	33.07554245	22.94000053	6.535381794	41.13645935	14.28975105	14.36999989	15.1464386	40.35032272	34.14374161	3.493000031	35.71865463	5.061277866	64.34837341	48.69939041	7.859599113	62.97467804	19.12072754	8.529909134	73.6300354	42.73984909	50.20074081	128.5700073	73.17759705	37.32629776	11.81930637	22.42457962	9.003551483	30.06645393	56.63716125
605	2007/5/31	24.6699028	36.86916351	3.673773289	19.79815102	18.54719734	30.30448341	44.06000137	24.09856987	23.62140656	28.96637535	45.45000076	26.9852047	25.01047707	17.12483597	17.73305702	928.7654419	43.19534302	17.41347313	44.20999908	32.15766144	22.79000092	6.555615902	41.00976181	14.41808414	14.27000046	15.08250046	41.21924973	34.39865112	3.457000017	35.63560867	5.058701515	64.03904724	48.346035	7.977770329	62.95072556	19.091259	8.679016113	72.22309113	43.12306595	50.1852951	128.6300049	73.20670319	37.25282669	11.9531765	22.7528286	9.041435242	31.01707077	56.49638367
606	2007/6/1	24.74099922	37.03830719	3.589196682	19.84453773	18.53073502	30.54133797	44.52999878	24.39139175	23.31804466	29.01883125	44.90000153	26.83266258	24.97372246	16.97328949	17.79344559	932.7455444	43.26801682	17.35423851	43.61999893	32.78275681	22.70000076	6.461193562	41.06309891	14.59925079	14.31000042	15.27032948	41.57702637	34.2154274	3.428999901	35.64391327	5.281445503	64.59417725	48.77998734	8.098171234	63.13026047	19.14430237	8.27554512	71.68029785	43.22216415	50.25479889	130.0899963	72.65361786	37.304245	12.01363087	22.87691498	9.275652885	31.5244751	56.32597351
607	2007/6/4	24.87672806	37.36763763	3.678017378	19.84066391	18.30692101	30.52653885	44.58000183	24.44463539	23.23715401	29.20531464	45.09999847	26.69112778	24.62189674	16.70627975	17.75991058	931.4613647	43.51504898	17.46085358	43.83000183	33.00431061	23.37999916	6.326303959	41.12978745	14.53131008	14.17000008	15.32628059	41.55512619	34.11982727	3.520999908	35.66882706	5.260845661	65.97409058	48.61258698	8.049115181	63.92610931	19.11483955	8.389569283	72.81581116	43.19556808	50.21620178	131.7899933	72.76277924	37.35568237	11.89056206	23.08106232	9.275652885	31.51164436	56.37784958
608	2007/6/5	24.86379814	37.29642868	3.718638182	19.8058815	18.26413155	30.90404892	44.34000015	24.55110741	23.25063133	28.83815384	44.79000092	26.25364685	24.43811798	16.4031868	17.70623398	928.508606	42.95558548	17.20023918	44.04999924	32.99640656	23.21999931	6.28808403	40.90306473	14.38788509	13.97999954	15.23436165	42.06625748	34.15170288	3.682499886	35.51937103	5.220928669	66.25962067	48.45761108	7.886357784	62.03517914	18.93211174	8.556218147	71.51965332	43.57448196	50.0385437	132.1699982	72.41343689	37.2161026	11.87544823	22.98499298	9.161988258	30.90787125	55.97030258
609	2007/6/6	24.79916191	36.7178421	3.748040915	19.72470284	18.01727295	30.34888458	43.63999939	24.35146141	22.9877224	28.9080925	44.54999924	25.99630547	24.0390358	15.84029293	17.64248657	926.5826416	42.69402695	17.17062378	43.70000076	32.55331039	23.03000069	6.16218853	40.82971954	14.36523724	13.63000011	15.13045692	41.83259964	33.57811356	3.614500046	35.24539948	5.156553745	65.39516449	48.31504822	7.9153409	61.87358475	18.67276764	8.582532883	70.33985901	43.31521606	49.2276001	131.6999969	71.53283691	36.97366714	11.66384983	22.88382339	9.086211205	31.11340714	55.58005905
610	2007/6/7	24.0817585	36.13925552	3.761077404	19.71311569	17.76712418	29.47543526	42.72000122	23.6726284	22.71807861	28.17373085	43.66999817	25.18826103	23.36690903	15.3784399	17.51836777	916.4400024	42.00374985	16.87447929	42.22999954	31.86489487	22.25	6.007066727	40.37627792	13.88967228	13.68000031	14.97859001	41.35797882	32.86115646	3.601999998	34.55625534	5.083164692	63.97562027	47.91832733	7.754803658	60.50930405	18.13050842	8.095736504	67.875	42.88312531	48.45530701	131.4400024	70.47756195	36.57699585	11.40690327	22.38198471	8.965660095	30.50964928	55.35705566
611	2007/6/8	24.25625038	37.42104721	3.77380991	19.79041481	17.86915779	29.38660431	43.04000092	24.2050457	23.284338	28.21453285	44.18000031	25.31693459	23.5821991	15.60214901	17.55190468	918.3660278	42.83932114	17.07586098	45.59999847	31.80950737	23.11000061	6.135212421	40.57633591	14.1840744	14.06999969	15.26233482	41.89102936	33.15589905	3.661999941	34.57286453	5.034239769	65.35554504	49.22632217	7.968849659	61.35301971	18.07156372	8.126437187	68.96064758	43.63430405	48.68699265	131.6799927	71.46006012	36.92226028	11.5645256	22.68309212	9.093102455	30.92713737	56.03351212
612	2007/6/11	24.37259483	37.00270462	3.643458605	19.6899147	17.79345703	29.28296471	42.99000168	24.02534676	23.17648506	28.34274673	44.83000183	25.53824806	23.65046692	15.66709137	17.97795677	919.9066162	42.69402695	17.04033089	46.52000046	31.78575516	23.44000053	6.074510098	40.76303864	14.05574036	13.90999985	15.27832317	41.92023087	33.39489746	3.558500051	34.60607147	5.053554058	66.21202087	49.07131958	7.920892239	60.15024185	18.10693169	8.21414566	68.04116821	43.81379318	48.70243454	134.4199982	70.99429321	36.7679863	11.49327278	22.41008568	9.113769531	30.48395157	55.75102615
613	2007/6/12	24.21748161	36.45080185	3.649219275	19.70538139	17.55647278	29.23856354	42.72999954	23.83901024	23.1090641	28.00471115	45.79000092	25.22430611	23.42991829	15.19080639	17.74648285	918.4941406	42.2580719	16.94556046	45.59000015	31.1368866	23.03000069	5.948613167	40.44295883	13.96515751	13.80000019	15.21438408	41.95674133	33.64185333	3.503499985	34.70570374	5.065138817	65.45863342	48.89774704	7.800438881	59.2467041	17.7414875	8.113278389	66.96107483	43.41492844	47.97647858	134.2100067	70.21556854	36.48146439	11.46952152	22.57469559	8.893327713	30.45182991	55.33474731
614	2007/6/13	24.86379814	36.53981781	3.561914682	19.84453773	17.83624649	29.21635437	44.11000061	24.42466927	23.29108047	28.76601982	47.04000092	25.78530121	23.80799484	15.31348896	17.81357956	930.947998	42.60682678	17.10546875	46.95999908	31.54549026	23.68000031	5.959854126	41.00307846	14.43318081	13.96000004	15.55060959	42.45326614	33.80915451	3.544500113	35.10425186	5.12565279	66.52131653	50.10037613	7.974427223	59.91690063	17.70611954	8.135205269	71.43106079	43.9866333	48.77194977	137.7400055	71.66384888	36.99571228	11.6552124	22.68309212	9.065546036	30.80510712	55.25301743
615	2007/6/14	25.10939598	36.495327	3.599806547	19.75176239	17.83624649	29.24597359	43.95999908	24.93047142	23.23715401	28.64890099	45.29000092	25.72353935	23.75548744	15.58771324	17.71293831	928.7654419	42.67220306	17.21208954	48.04999924	31.49790001	24.44000053	6.15994072	41.02308273	14.6596384	13.77999973	15.74273872	42.51898193	33.85695648	3.596999884	35.10425186	5.192605019	68.33740997	50.49710464	8.12833786	59.68351364	17.84169388	8.472893715	70.72757721	44.16611862	48.76422501	136.6100006	72.02770996	36.79003143	11.80203438	22.9199543	9.034548759	30.69590187	56.5687027
616	2007/6/15	25.02537918	36.495327	3.652855873	19.51597595	18.0106926	29.60866547	42.75	25.05690765	23.30456161	28.78944969	45	25.95513153	24.29633331	15.9341116	17.69281197	931.3331299	42.90470505	17.29501152	48.84999847	31.63278198	24.5	6.063270092	40.92973709	14.98423672	13.63000011	15.63466644	43.10313034	34.19950485	3.619999886	35.23707962	5.247969151	69.23353577	50.64586639	8.177412033	60.67684937	18.01262474	8.389569283	71.73014069	44.33229065	49.25078964	137.3899994	71.43097687	36.79003143	11.81067181	23.23711586	9.034548759	30.6830616	56.67277908
617	2007/6/18	25.14171028	36.34400558	3.791998386	19.48892212	17.95144272	30.72640228	42.66999817	25.07688332	23.42590714	28.61961174	45.5	25.76471138	23.82374954	15.71761322	17.69281197	930.819519	42.90470505	17.28909302	47.81000137	30.60931015	24.82999992	6.070014477	41.08976364	14.96913528	13.51000023	15.54260826	42.79645538	34.11982727	3.591500044	35.44464874	5.240243435	69.05908966	50.58388138	8.08372879	60.28788757	17.90652275	8.586917877	70.25125122	44.29241562	48.76422501	139.3099976	70.88513947	36.66512299	11.76748562	23.20500183	9.10343647	30.83721542	56.03351212
618	2007/6/19	25.40670395	36.65554047	3.74864912	19.43094254	17.99752426	30.65237236	42.47999954	24.97705078	23.00795174	28.63718605	46.5	25.71838188	23.92876244	15.68874836	17.80016136	932.2321167	42.82480621	17.33647537	46.90000153	29.68894958	24.64999962	6.261106491	41.45652771	14.93139935	13.56999969	15.41451359	42.44596863	34.35883331	3.490499973	35.54428101	5.204192162	68.91633606	50.65827179	7.99004364	60.76663208	17.94188881	8.433423042	71.13193512	44.33893967	48.77194977	139.1999969	70.53577423	37.1353035	11.81498814	23.2692337	9.192987442	29.01948929	56.00377274
619	2007/6/20	25.03830528	36.55748367	3.684685707	19.26859665	17.8658638	31.13351822	41.36999893	24.68422508	22.56977272	28.3443737	46.63999939	25.09562683	23.08335495	15.27018642	17.65590096	924.6567993	42.27986908	17.17062378	46.81999969	29.54613304	24.56999969	6.337544918	40.76303864	14.81816387	13.64000034	15.19837093	42.1319809	33.3152504	3.454999924	35.18725967	5.204192162	67.10021973	50.42271042	7.898589611	59.49802399	17.75916481	8.249230385	68.09657288	44.22594452	47.92240143	137.7200012	69.92446136	36.7165451	11.66168404	22.89988327	9.365204811	28.85249329	55.71385956
620	2007/6/21	25.29682732	36.0137291	3.75592494	19.3072567	17.7078743	30.91886139	41.52999878	25.63591385	22.80571175	28.6020565	47.16999817	25.20371819	23.35115623	15.06091309	17.8437748	925.0420532	42.51963425	17.25355721	48.15999985	29.90317535	24.88999939	6.371267319	41.06977463	15.21825027	14.72000027	15.17034626	41.81800842	33.22759628	3.483500004	35.18725967	5.213205338	68.1391449	51.2100029	8.005654335	59.91690063	17.72380066	8.336941719	67.34324646	44.33893967	48.39351654	137	70.73955536	36.65042114	11.71350765	22.79951096	9.365204811	28.53775215	55.78076935
621	2007/6/22	24.98013687	35.73734665	3.728641272	19.09466171	17.39848518	31.55546379	40.84000015	24.68422508	22.56977272	28.3443737	46.65999985	24.96180725	22.83656502	15.52998638	17.67267227	914.7705688	42.06189346	17.02847862	47.47999954	30.41887856	24.26000023	6.276844025	40.79639053	15.28618717	14.56999969	14.97421074	40.86145401	33.02049637	3.443000078	34.73061371	5.188742161	67.36198425	50.98680496	7.976656437	59.69546509	17.58234596	8.205377579	67.03308868	44.15280533	47.72159958	137.0899963	69.80802917	35.95988846	11.66384983	22.35388947	9.471981049	28.76898193	55.89227295
622	2007/6/25	24.87025833	35.53233719	3.708635092	19.17197418	17.79015923	31.20014	40.34000015	24.79735947	22.2731514	28.18625069	46.90999985	24.94636917	23.25139046	15.73204899	17.41437149	912.9732056	42.4687767	16.99886513	47.83000183	29.92697144	23.59000015	6.182420254	40.75636673	15.00688171	14.27999973	14.84612942	40.78842926	32.66199493	3.433000088	34.63098145	5.164279938	66.37064362	50.41032791	7.945430756	58.80386353	17.57055664	8.174675941	66.27978516	43.91350937	47.7293129	137.0399933	69.55329132	35.88641357	11.5645256	22.10497284	9.310096741	28.94883347	55.1712265
623	2007/6/26	24.81855965	35.04204559	3.627088547	19.11398125	17.76383781	31.68128014	39.84000015	24.7840538	22.08438873	28.15111351	47.13999939	25.02356529	23.08335495	15.77534962	17.37411118	910.7908325	42.51236725	16.88041306	47.59999847	29.99044991	23.65999985	6.052030087	40.65633774	14.89365864	14.18000031	14.81010151	40.2334938	32.36725235	3.374000072	34.75552368	5.126941681	63.78529358	50.63968277	7.836132526	58.39098358	17.31710625	8.113278389	65.36582184	43.60106659	47.36632156	136	69.123909	35.84970093	11.35724545	21.86810684	9.244654655	28.89744949	54.93334961
624	2007/6/27	24.87672806	36.56639862	3.694992304	19.35750389	17.76383781	31.79971123	40.47000122	25.34974861	21.75407219	28.31509972	47.72000122	25.31178474	23.4456749	15.87637806	17.53848839	906.425415	42.75214005	16.8863945	48.24000168	30.40300941	23.87999916	6.061021805	40.40293503	15.36167145	14.57999992	15.16634941	40.52555466	33.21963501	3.407000065	34.97138596	5.146253109	64.2531662	50.52809525	7.874046326	59.34244919	17.62949562	8.258001328	67.72583008	44.11957932	47.52078247	137.1900024	68.88372803	36.13619995	11.43281555	22.55462074	9.551197052	29.97652626	54.74753571
625	2007/6/28	24.87025833	36.38811493	3.654675484	19.19130135	17.68155289	31.70348549	40.41999817	25.11681366	21.80800438	28.35023499	47.77000046	25.06988525	23.39316368	15.61658001	17.43784523	904.4998169	42.54869461	16.96424294	49.20000076	30.55374146	24.40999985	6.387004852	40.94305801	15.07482338	14.48999977	15.95088387	40.38683701	33.29133224	3.444499969	35.07933044	5.181015968	64.3166275	49.8118515	7.940968513	58.78768158	17.6530838	8.27554512	66.68253326	43.9866333	47.28137589	136.9199982	69.25491333	36.06274414	11.41338348	22.59074593	9.616646767	29.95726013	54.79955292
626	2007/6/29	24.84441376	36.12960052	3.699539185	19.12171745	17.62559319	31.74789619	40.15000153	25.05026245	22.30685043	28.38536835	47.08000183	25.22430611	23.65046692	15.78977776	17.24327278	899.1073608	42.81026077	16.69477844	48.63999939	30.56961441	24.15999985	6.263355732	41.01642609	14.99932957	14.30000019	15.88283157	40.3722229	33.45862961	3.42050004	35.37822723	5.135953903	64.70523071	50.05476379	7.952121735	58.38362885	17.71791077	8.187833786	66.32546234	44.19269943	47.25048447	136.6199951	69.98265076	35.91581345	11.48031521	22.61885262	9.45475769	29.97652626	55.3793602
627	2007/7/2	25.33561707	36.57530975	3.675896406	19.26087379	17.87903023	31.48882103	40.15999985	25.56271172	23.06188011	28.53763962	47.29000092	25.80072975	24.06529617	16.27328682	17.47809792	901.2902832	43.15175247	16.8863945	48.20000076	30.81559181	24.29999924	6.400492191	41.16979599	15.22579861	14.35999966	16.18304062	40.33572388	34.35883331	3.480499983	35.39483643	5.249254704	65.52207184	50.34747314	8.032422066	60.23487854	17.87705612	8.258001328	68.25028992	44.54500961	47.72159958	137.7799988	70.42662048	36.23170471	11.54941273	23.20500183	9.816417694	30.14994621	55.78076935
628	2007/7/3	25.64584351	36.77143097	3.855053663	19.35750389	17.87903023	31.2519455	40.70999908	25.38301849	23.09558678	28.62546921	46.09999847	25.81102562	24.16506386	16.23720932	17.52842712	904.37146	43.46418381	16.86843872	48.09000015	31.12500191	24.35000038	6.454449654	41.40318298	15.25598431	14.35999966	16.19104385	40.29920578	34.11186981	3.472500086	35.26200485	5.276295185	66.07723999	50.39730072	7.996734142	60.66301727	17.98904228	8.271159172	68.25028992	44.68463135	48.32546997	138.4700012	71.06706238	36.40065384	11.54293251	23.16485596	9.802638054	30.21418571	55.79563904
629	2007/7/5	25.57475471	37.01213074	4.024205685	19.25700378	17.84941292	31.68868065	40.93000031	25.68915749	23.0686264	28.59619713	45.79000092	25.65662956	24.01804352	16.0784359	17.36404419	902.1886597	42.61408234	16.88041306	48.15000153	32.02946854	24.5	6.404989243	41.22313309	15.13521099	14.18999958	16.2150631	40.05824661	34.05609512	3.436500072	35.0461235	5.269854546	66.1565094	50.48450089	7.998966217	61.62179565	17.88294983	8.222919464	69.73992157	44.73781204	47.520298	140.1000061	71.58377075	36.26843262	11.67464542	23.24916458	9.892193794	30.70233154	55.67670822
630	2007/7/6	25.73632431	37.36867905	4.010562897	19.29951859	17.77370644	31.82932091	41.02000046	26.00196075	23.68881416	28.65475655	45.20000076	25.51766396	23.86575699	16.20833588	17.50494766	899.7493896	43.28980637	16.9462738	47.54000092	31.9977169	24.54999924	6.537629604	41.20313644	15.08991432	14.39000034	16.28311157	40.02902985	34.64562225	3.448499918	35.43635178	5.318783283	66.74336243	50.47827911	7.945430756	61.76654816	17.85347557	8.139592171	69.37168884	44.75106812	47.62094879	139.9199982	71.96221161	36.10680771	11.72214603	23.30135345	9.985187531	31.08854294	55.86996841
631	2007/7/9	25.77510834	36.95863724	3.950845718	19.13717461	17.67826271	31.73309517	40.72000122	25.9953022	24.36968231	28.64890099	44.95999908	25.63603783	23.51918983	16.2516346	17.34391212	901.6755371	42.99918365	16.71273613	47.52999878	32.37063217	24.72999954	6.391499519	41.11645508	15.22579861	14.56999969	16.41519737	39.83189011	34.47036362	3.603499889	35.11255264	5.425647259	66.7275238	50.93291855	8.041345596	61.48311996	17.91241837	8.069421768	68.73008728	44.74444962	48.34095764	138.4700012	72.70458221	35.85705185	11.43713474	23.23711586	9.726864815	31.12071228	56.07810593
632	2007/7/10	25.65877151	36.0137291	4.012080669	18.82408714	17.41823196	30.86704445	40.36000061	25.95536804	24.1269989	28.09255409	44.90000153	25.32722855	23.43515778	15.85473251	17.00844383	884.9844971	42.3743248	16.44926262	49.45000076	32.22780991	24.45999908	6.177924156	40.62965775	14.97668552	14.43000031	16.15902519	39.64204407	33.76931381	3.513999939	34.13281631	5.435949802	65.99790955	50.06099701	7.952121735	59.25199127	17.82400322	8.407111168	66.83875275	44.26582718	46.68416977	134.9600067	72.95925903	35.52647781	11.32053947	22.84367752	9.540869713	30.58003998	55.20838547
633	2007/7/11	25.78157234	35.65714264	4.013291836	18.92459106	17.62190437	31.21494484	40.84000015	25.97533035	24.22138214	28.2155323	45.38000107	25.45590782	23.59794426	15.95576	17.18959618	881.2615356	42.60682678	16.46722984	50.31999969	32.41824341	25.73999977	6.141954422	40.64300156	15.10501099	14.64999962	16.23107529	40.2553978	33.93660736	3.536499977	34.23243713	5.42693615	66.30719757	51.28168488	7.938741684	58.86605072	17.78274727	8.442195892	66.47051239	44.31899261	46.6686821	135.5	72.86466217	35.63665009	11.50406837	23.32143021	9.482316017	30.54785919	55.66927719
634	2007/7/12	26.1111908	35.65714264	4.064220428	19.35750389	17.80405426	31.47401619	41.54999924	26.50110435	24.50451469	28.37365723	46.90000153	25.81616974	24.18606758	15.84029293	17.55190468	889.8633423	42.97010803	16.76663017	50.97000122	33.10850143	25.71999931	6.22738409	40.96307755	15.66362476	15.35999966	16.67938042	40.85414886	35.27494812	3.639499903	34.74721146	5.536374569	67.32230377	53.50510406	8.317942619	60.32534027	18.07156372	8.468510628	67.60868835	45.27622986	49.02997589	134.6499939	73.34499359	36.38595963	11.85817051	23.47398376	9.489203453	30.92762375	56.17471695
635	2007/7/13	25.82681084	35.47883606	4.175170422	19.38842773	17.63184166	31.31857491	41.18000031	26.37466049	24.67303467	28.68403244	47	26.19188118	24.34884071	16.15781784	17.60558128	892.9445801	43.09363556	16.7845993	50.29999924	33.76701355	25.79999924	6.15994072	40.70967484	15.45980549	15.43000031	16.74342346	41.56972885	35.38647461	3.755000114	34.53133774	5.577576637	68.35327148	54.0905571	8.320175171	60.46403503	18.05977058	8.336941719	68.47346497	45.42247772	48.64290237	135.8800049	74.14553833	36.3639183	11.74589825	23.5060997	9.458202362	30.4770546	56.56129074
636	2007/7/16	25.74925041	35.37188721	4.186384678	19.24541473	17.73781776	31.45921516	41.06000137	26.12840652	24.59214592	28.7718792	47.02999878	25.75441742	23.78173065	16.06401062	17.57874489	896.0262451	42.72307587	16.72471237	48.91999817	33.08469009	25.96999931	6.267850876	40.51629257	15.56548977	15.72000027	16.65936852	40.91257477	35.07580566	3.684499979	34.57286453	5.59044981	67.93295288	54.4891243	8.268871307	59.66803741	17.80043221	8.200991631	67.98246002	45.10340881	47.90739822	135.1499939	74.28379822	36.45210266	11.51701641	23.59844398	9.39276123	30.36120033	56.00377274
637	2007/7/17	25.72340012	35.38079071	4.210938931	19.41934967	17.68152237	31.02249336	41.45999908	25.95536804	24.30900574	28.68989754	47.29999924	25.99630547	24.08105087	16.04235649	17.64248657	894.3570557	38.47256851	16.64686966	49.13999939	33.49725342	26.25	6.373514175	40.28958511	16.45623589	15.84000015	16.84348869	40.59128571	34.86071014	3.689500093	34.26565933	5.650963783	67.85365295	54.73823547	8.46516037	59.33639526	17.71202087	8.034337997	67.46357727	45.26294708	50.12160492	135.6000061	74.26925659	36.58432388	11.49543285	23.59443283	9.378986359	29.93637466	55.97405243
638	2007/7/18	25.60706329	34.99747467	4.186993599	19.01735497	17.78418922	31.06690598	41.40999985	25.64923096	24.27530479	28.203825	46.77000046	26.67053223	24.30157661	16.2011261	17.47139931	892.3029175	39.75134659	16.41334534	49.47999954	33.60832977	25.97999954	6.37576437	40.38294601	16.35055161	15.46000004	16.9915905	40.74461746	34.65357971	3.665999889	33.82561493	6.31017971	69.47149658	54.68841171	8.275559425	59.69219589	17.74738312	7.986096859	66.71598816	45.03028488	50.36161423	134.4299927	74.10188293	36.26107407	11.58827782	23.52617264	9.31354332	29.76259995	55.36449051
639	2007/7/19	25.77510834	34.73897552	4.243983269	18.99029732	17.9895153	31.82932091	42.20000076	25.56271172	24.55169487	28.52006531	47.90000153	27.04625511	24.59039116	16.77844238	17.56196404	894.3570557	40.15097809	16.40734673	50.02000046	33.34650803	26.01000023	6.382506847	39.41603088	16.44115257	15.77999973	16.68738556	40.57667923	35.96802902	3.667500019	34.09128571	6.57669735	70.59957123	55.38594437	8.46070385	60.15047073	17.82400322	8.1045084	66.78296661	45.52884293	50.74871826	135.6600037	74.58219147	36.19495773	11.6552124	22.30570602	9.385873795	30.14236069	55.59493637
640	2007/7/20	25.45194435	34.56961441	4.357661724	18.68107224	17.50930977	32.05879974	41.63999939	25.33644104	24.30900574	28.08084106	44.54000092	26.50583458	24.2595768	16.54029655	17.19631195	886.3972168	39.75134659	16.27560806	49.15999985	33.40999222	26.02000046	6.234129429	38.25577164	16.19958496	15.5	16.57530403	41.02209473	35.86447144	3.581500053	33.58482361	6.483996391	68.74060822	55.11815643	8.371477127	58.51026917	17.59413719	7.9773283	65.16498566	45.01699829	49.94353867	133.7200012	75.58652496	35.48972321	11.47383785	22.26556396	9.296319962	29.85270691	55.1860733
641	2007/7/23	25.74278641	34.66765594	4.356144905	18.95938492	17.85704613	32.42890167	42.36000061	25.17670631	24.76067162	28.18039513	44.72000122	26.62420845	24.35935211	16.32380486	17.65254784	883.9578247	39.51157761	16.27560806	48.70000076	32.84666824	26	6.247618198	38.36245346	16.18448448	15.35999966	16.43921852	41.47481537	35.62546921	3.586999893	34.00826263	6.585712433	68.62148285	55.02472305	8.2153368	56.9122963	17.78274727	7.946630001	64.30018616	44.53836823	50.05968475	133.6100006	75.71753693	35.37220383	11.53861427	22.71520805	9.223986626	29.57594299	55.34220505
642	2007/7/24	25.32914162	34.33782959	4.089078426	19.01349258	17.39008904	31.5110302	41.77999878	24.49122238	24.36293411	27.65919113	44.34000015	25.83161354	23.7029686	15.45060253	17.41101265	869.321167	38.02208328	16.01812363	46.25	32.26748657	25.84000015	6.083502769	37.20885086	16.08634567	15.21000004	16.11098671	41.21194077	34.58984756	3.462500095	33.36066818	6.455671787	67.01672363	54.40193176	8.052499771	55.75452423	17.33478546	7.9597826	62.68223572	42.13197327	47.35770798	131.3099976	75.54284668	34.6375618	11.26008129	22.11701775	9.013881683	29.18974876	55.36449051
643	2007/7/25	25.30329514	33.82971191	4.16092205	19.17197418	17.32053375	31.01508713	41.72000122	24.53780174	24.26182938	27.46007538	44.16999817	26.02204323	23.64520645	15.50832939	18.85018349	875.0986328	38.47256851	16.76663017	47.18000031	33.02121353	27.69000053	6.090247631	37.34221268	16.41849136	15.57999992	15.92686939	41.73767853	34.25527191	4.309000015	33.99995804	6.420907021	67.32654572	56.11463928	7.976656437	55.48314667	17.43499184	7.99925518	62.4702301	43.86032867	47.79127121	129.0500031	78.03913879	35.2105751	11.01178169	21.45458412	8.889884949	29.29916191	56.34571075
644	2007/7/26	24.84441376	32.22514343	4.425868034	18.44915199	16.91981888	30.53393745	41.18999863	23.99207878	23.39220238	26.9974308	43.63000107	25.23973846	22.89432144	14.85884094	17.8873806	855.3271484	37.50619888	16.56902695	38.27000046	32.37063217	27.62000084	5.465260029	36.7354126	16.3052597	14.72999954	15.51858711	41.00749207	33.01251984	4.200500011	33.57652664	6.217478275	65.14191437	55.67867279	7.822745323	54.27110672	17.21690369	7.819446564	60.91365051	41.92589569	46.65320206	127.2300034	75.47007751	34.69632339	10.85847759	21.11333847	8.452448845	28.74563599	57.34924316
645	2007/7/27	24.32736206	31.26239395	4.360691547	17.90801048	16.56876564	30.87445068	40.38999939	23.67928123	22.95401001	26.61678314	43.29000092	25.09562683	22.67903137	14.50524044	17.73641968	839.1498413	36.99760437	16.32950592	36.70999908	31.64072037	27.07999992	5.507976532	35.67516708	16.27506828	13.86999989	15.38249207	40.61318588	32.52656555	4.202000141	33.42705917	6.150277615	64.16483307	53.60476685	7.726828575	52.60073853	16.76895142	7.600168228	59.70293808	41.394104	45.32932281	127.4499969	75.47737122	34.8285675	10.99450493	20.88851929	8.300899506	28.45597649	57.03701401
646	2007/7/30	24.6182003	31.41395187	4.287331104	18.20951271	16.83039093	31.17792892	40.88999939	23.99873734	23.03490829	26.97986221	43.83000183	24.9566555	23.13586044	14.48358536	17.82699585	837.2236938	37.09931564	16.35345459	36.11000061	31.70417786	27.01000023	5.494485378	36.26197052	16.62230492	13.78999996	15.72273064	41.0293808	33.68965912	4.135000229	33.7687645	6.309235573	64.44283295	54.75070953	7.807132721	52.94449234	16.76305389	7.617711544	60.52867889	41.49380493	46.56029129	129.3899994	76.80918884	35.0416069	11.15643883	21.39034653	8.407674789	28.8292942	57.99591446
647	2007/7/31	24.65696907	30.99496269	3.994194269	18.20951271	16.78734398	31.18533897	40.29000092	23.5927639	22.65066147	27.18482399	42.36999893	24.69418144	22.83656502	14.18048859	17.4848156	824.000061	36.85227966	16.5151329	33.95999908	31.91840172	26.10000038	5.244941711	35.44176483	16.63741112	13.53999996	15.61864948	39.24041367	33.18777466	3.927000046	33.36872101	6.274341583	64.22039032	53.79157639	7.642064095	51.93746948	16.54496765	7.503686905	60.23854065	40.77588272	45.32157898	126.8099976	75.27357483	34.8359108	11.0700779	21.11736107	8.31812191	28.70057487	56.76197815
648	2007/8/1	24.66344261	30.66513824	4.092413902	18.38389587	16.87345314	30.74861526	39.58000183	24.13849068	22.93379211	27.53036118	43.68999863	25.6308918	23.94976234	14.37533951	17.76661301	829.0073242	37.53525925	16.8863945	33.65999985	32.00567627	25.95000076	5.27191925	35.69514847	16.94690895	13.40999985	15.6706934	38.03562546	32.13621902	3.865499973	34.99384308	6.461733341	64.514328	54.52648544	7.981119156	52.89019012	16.76895142	7.644025803	63.34616089	41.03512192	46.16545105	126.3099976	76.07414246	34.99019241	11.2082634	21.07721329	8.170017242	28.47528648	58.70211029
649	2007/8/2	24.96074295	31.28913689	4.137579441	18.28829765	16.95956039	31.22974586	39.52000046	24.35812378	23.16973114	27.8231678	41.70000076	25.22430611	24.16506386	14.3825531	17.75991058	819.2498169	37.07027054	17.09597969	34.81000137	31.5851841	26.55999947	5.339364052	35.86186218	16.84877968	13.39999962	15.89484024	37.56098557	33.05234528	3.985500097	34.98550034	6.441055775	64.17271423	54.42685699	7.994501114	53.81280136	16.7217865	8.025568008	63.82040405	40.80247116	47.15642166	127.8799973	77.09302521	35.10037231	11.18666935	21.71956825	8.183793068	28.61688614	58.33787537
650	2007/8/3	24.54710579	30.01440048	3.996922255	18.36000061	16.91981888	30.34888458	38.75	23.59942627	22.55628967	27.8524437	40.47000122	24.46772766	23.1253643	13.50934982	17.23656464	791.3892822	34.92684174	16.97621536	32.90000153	30.20466995	25.63999939	5.204474449	34.41484833	16.76573753	12.85000038	15.6106472	37.16669464	31.9609623	3.839999914	34.25211716	6.148981571	62.04371262	53.16879272	7.764751434	52.16659164	16.09701729	8.262388229	61.24282074	39.57267761	44.50868225	122.0400009	75.86308289	34.52737045	10.92325115	21.47867775	7.856577873	28.07621765	56.64302444
651	2007/8/6	24.76038361	30.33531761	4.099989891	18.9893856	17.59210014	30.87445068	39.38000107	24.39139175	23.27086258	28.13354492	41.45999908	24.94636917	24.31734085	13.25677776	18.55496979	828.8786621	35.38458252	17.51514435	33.09000015	30.42680359	26.89999962	5.125790596	36.18859863	17.24886322	12.77000046	15.6706934	37.80196381	32.01673126	3.950000048	35.53554535	6.08953619	62.28203583	53.86633301	7.671067238	53.23390961	16.32099342	8.622002602	62.30844879	40.07123566	46.62997818	124.3700027	75.93585205	35.37952805	11.0657568	21.66737175	8.07012558	28.59114456	57.47559738
652	2007/8/7	24.75392532	30.14810753	4.093321323	18.22057343	17.98289108	31.05949593	39.41999817	24.44463539	23.37197495	28.37365723	42.90999985	25.67720795	25.0682354	13.22790909	18.71935844	841.5892944	37.06298447	17.73669815	33.77000046	30.01423836	27.04000092	4.986403465	36.18859863	17.06768799	12.63000011	15.77076054	37.52446747	32.66199493	3.957000017	35.68554306	6.044303894	63.30680466	55.42958069	7.711214066	54.035923	16.43297958	8.446581841	64.90835571	40.01140976	46.78481674	123.7399979	75.12075043	35.75417709	10.94915962	21.45458412	8.331899643	28.90010452	57.68375015
653	2007/8/8	24.87025833	28.91793823	4.062400341	17.97359848	18.64524841	30.65977669	40.22999954	25.30981636	23.72252274	28.71331787	44.02999878	26.37717438	25.33293533	13.84853363	19.09508705	853.5292358	36.50354004	18.40736771	34.49000168	29.47472954	27.29000092	5.445026398	36.09525681	17.33188248	13.42000008	16.19104385	37.96989441	33.21167755	3.888999939	35.41886139	6.033964634	64.49843597	56.47587967	7.749135017	56.8158226	15.75515175	8.266776085	67.17906952	40.19753647	48.74353409	122.2799988	75.01121521	36.51086044	10.97723103	21.88014984	8.462784767	29.13825035	58.10743713
654	2007/8/9	23.1962986	27.01919174	3.831409454	17.34817886	18.19153023	29.46063995	40.75	25.16341019	23.71578407	27.84658623	43.63000107	26.36173248	24.86705399	13.24955463	18.71263885	825.5404663	34.51268387	18.61096001	34.47999954	27.8562088	26.93000031	5.624878883	34.12145233	16.9016037	13.07999992	15.80278587	37.23240662	32.74963379	3.705499887	34.55212402	6.023625851	64.71295166	55.26138687	7.635377407	57.76253891	15.6019001	7.972942352	67.18465424	39.67238998	46.95516205	116.6900024	71.78351593	35.51911545	10.47198582	20.93669128	8.225123405	28.91942596	55.81048965
655	2007/8/10	23.10582161	28.34742546	3.789270878	18.14886856	18.28756905	29.00909615	41.06000137	25.10350227	23.210186	28.35607147	43.13000107	26.43379211	24.82998657	13.46605968	18.08195496	830.2911377	35.85686874	17.52112961	34.18000031	29.91902924	26.47999954	5.633872032	34.73492432	16.49398232	13.01000023	15.59863758	36.56791687	32.41503906	3.739000082	34.85215378	6.302774429	64.7288208	55.15552521	7.894126892	56.7374115	16.38582993	7.942243099	64.63496399	39.69898605	47.05578232	115.8799973	71.88576508	35.69543076	11.21257973	20.8724556	8.00812912	29.02239037	57.78781509
656	2007/8/13	23.48068237	29.8806839	3.873847485	18.60298729	17.84710503	29.67529678	40.83000183	25.14344215	22.9159565	28.46149826	44.61999893	25.6308918	24.44351196	13.97121334	18.01150322	831.7034912	37.07751465	17.63490295	33.83000183	30.36333275	26.04000092	5.534952641	34.8749733	16.41094971	12.84000015	15.93087006	37.42956543	32.16011429	3.743499994	36.12723541	6.354468346	64.22039032	55.2551918	7.858437538	56.80977249	16.16184998	8.161520004	62.62644577	39.56602097	46.02610397	118.8099976	73.06143951	35.62931061	11.06359482	21.20969009	8.080459595	28.62976646	57.3120575
657	2007/8/14	23.48068237	29.22102356	3.759865522	18.1926899	17.37683296	29.09051895	40.40999985	24.89054298	22.42219162	27.97542381	43.86999893	24.93092728	23.78702164	13.30007362	17.64248657	814.3709106	36.19108963	17.17981148	32.34999847	29.28432274	26.56999969	5.37758255	34.92163849	16.07787514	12.53999996	15.53058815	37.47337341	31.46704865	3.672499895	35.0688324	6.169662476	63.11617661	54.0095787	7.793748856	53.66810989	15.92018318	8.472893715	60.08232498	38.66861343	44.36156082	115.6800003	71.2942276	35.15914154	10.78506565	21.05713844	7.88757658	28.06336021	56.30113983
658	2007/8/15	20.93419456	28.16914368	3.63466835	17.77839851	17.33709335	28.75741959	40.18000031	24.51119041	22.26662827	27.64162254	42.61000061	24.87430954	23.27877426	13.11244488	17.42526054	811.6746826	35.65342331	17.46125603	31.75	28.48298073	26.15999985	4.999892712	35.12833786	15.41176319	11.94999981	15.11031246	36.94033813	30.30396271	3.618999958	34.31880188	6.046888828	60.86797714	51.70519257	7.488154888	53.0409584	15.73157406	8.056265831	59.14503098	38.50907135	43.92801285	114.1699982	69.7461319	35.43096161	10.48062134	20.73595047	7.467365265	28.02472687	55.66927719
659	2007/8/16	21.18625641	27.25988007	3.548273563	17.70662308	17.17481613	27.72852707	39.95999908	24.99702454	21.81345558	27.3019619	42.61000061	25.32208252	23.87173271	12.95368004	17.36126709	821.0469971	36.64883804	17.51514435	28.70000076	27.88794327	24.98999977	5.280912876	36.5887146	15.38904667	11.64000034	15.1543417	36.07870865	29.63478661	3.639499903	34.77715683	5.840115547	60.07356644	50.98895645	7.427929878	54.07814026	15.82588291	7.90277338	62.68223572	37.75789261	45.0351181	113.1600037	67.7233429	36.62106323	10.49357891	20.45091248	7.405364037	27.70934677	55.75102615
660	2007/8/17	21.86488914	28.24045753	3.70014596	18.40451431	17.46294785	28.72041512	40.31999969	25.13011551	22.08400345	27.54791832	44.90000153	25.91910362	24.60233879	13.2784214	17.89002419	846.8531494	36.95400238	17.77861404	30.51000023	28.42745781	25.79999924	5.382079124	37.61562729	15.74481678	11.89000034	15.27842617	36.56791687	31.57060623	3.750999928	36.1439209	6.086952209	60.93946457	52.93835831	7.628683567	54.47612	16.04985809	7.990483761	63.40194321	38.01051712	45.59255219	118.1699982	70.05282593	38.02418137	10.91245842	20.43084145	7.598249912	28.10840797	57.15596008
661	2007/8/20	21.71624184	29.6043396	3.704996347	18.37660217	17.35034752	29.31258011	40.74000168	25.39633179	21.94873047	27.42492867	46.45000076	25.86248398	24.51233864	13.2784214	17.82603836	844.1570435	37.47715759	18.10197639	31.18000031	29.42712975	25.54000092	5.260678768	36.90210342	15.85079575	12.10000038	15.6706934	36.35617828	30.94126511	3.734999895	36.06890106	6.20584631	60.40723038	53.68572235	7.572918415	55.32032394	16.12059021	7.9597826	64.45087433	38.39606476	45.42995453	118.75	70.98754883	37.72297668	10.94484138	20.13776398	7.732581139	28.23713493	57.43841934
662	2007/8/21	21.93598557	29.68456078	3.867178202	18.34070969	17.34040642	29.58647156	40.13000107	25.10350227	21.88109016	27.33710098	45.68999863	25.96542931	24.7929287	13.11244488	17.58018303	844.9272461	37.30276108	18.28760719	31.02000046	29.38746262	26.12000084	5.494485378	36.74207306	15.77509403	12.17000008	15.62666035	35.95458603	30.25615883	3.874500036	36.10223389	6.164493561	59.26325607	53.56738281	7.561765194	55.74847031	16.19721222	7.990483761	65.57227325	38.7949028	45.78609848	119.8000031	70.79766846	37.68625641	10.96859169	20.29835701	7.608585358	28.37873459	57.28233719
663	2007/8/22	22.2203598	29.97874069	4.01693058	18.72754097	17.26754951	29.80112457	40.77000046	24.53780174	21.9622612	27.50107574	46.08000183	26.068367	24.69233894	13.7186327	17.94054413	856.225708	37.69511414	18.43131638	31.88999939	30.13327599	26.26000023	5.633872032	37.63562775	15.57071495	12.01000023	16.0669632	35.99837112	31.36348152	3.924999952	36.46060944	6.433299065	59.09642792	55.29253387	7.753598213	55.86304855	16.2502594	7.93347168	64.70748901	39.55273056	46.55255127	122.7600021	71.55712891	37.94335938	11.28598881	20.80822372	7.663694382	28.53965378	57.20057297
664	2007/8/23	22.38840485	30.30856323	3.973277092	19.33371544	17.27417183	29.91955948	40.59999847	24.22501755	22.22604942	27.41322899	45.04000092	26.35144424	24.48056793	13.55986881	18.01126671	861.2325439	38.12478638	18.15586662	30.82999992	30.14912415	25.79000092	5.557434082	37.33555603	15.66911793	12.06000042	15.67869854	36.69206238	30.94922638	3.86500001	35.89389801	6.33637476	60.15299225	54.3521347	7.639837265	55.73038864	16.30988884	8.143977165	64.30018616	39.81863022	46.47513199	120.6999969	70.64428711	38.07559967	11.49974918	21.07319069	8.159679413	28.34654808	57.27490234
665	2007/8/24	22.75033951	31.16432762	4.10150671	19.03860474	17.39670944	29.64568329	40.40999985	24.09856987	22.37485123	27.31952858	45.54999924	26.27422714	24.76115799	13.80523491	18.27733612	867.9094238	38.62001038	18.05406952	32.86000061	30.76797485	23.42000008	5.732790947	37.91568375	15.79024124	12.13000011	15.87883186	36.70666885	31.5785675	3.962500095	36.25224304	6.384187698	60.62966156	55.45446014	7.974427223	56.27914047	16.60209846	8.389569283	63.74786758	40.43019867	47.14095306	123.2600021	71.90766144	38.10499954	11.40042496	21.13743019	8.077018738	28.34654808	57.60196304
666	2007/8/27	22.7115593	31.35154152	4.009046555	19.35765076	17.22449493	29.76411438	40.81000137	24.25829697	22.13811493	27.2785244	45.47000122	25.80588913	23.8611412	13.27121067	18.00789642	860.8475342	38.46709061	18.11395645	32.61000061	30.64896774	23.92000008	5.640615463	37.52893448	15.5858593	11.97999954	15.85081196	36.45109558	31.42720413	3.932499886	36.20223618	6.278220177	59.84320068	55.2364769	7.807132721	55.15752411	16.60806465	8.332553864	62.72686768	40.06459427	46.42093658	121.0999985	71.95874786	37.37037277	11.31406212	21.13743019	7.91168642	28.14059258	58.04053879
667	2007/8/28	22.40779305	30.53142548	3.844442129	18.80331421	16.82045937	29.31258011	40.86999893	23.76580238	21.70523453	26.96229935	44.02999878	25.49707985	23.74466324	12.81656742	17.54650116	837.4807129	37.57130814	17.67083549	31.5	30.30779839	22.71999931	5.438283443	36.48199844	15.245224	11.65999985	15.50257874	35.78661728	30.78194046	3.811000109	35.65221405	6.15803051	58.46091843	53.82896042	7.563996792	53.81280136	16.41723251	8.065037727	61.13682938	39.5062027	44.40028	115.5999985	69.8483429	36.48146439	10.96859169	20.74398613	7.700199604	27.75439644	57.46074295
668	2007/8/29	23.02179527	31.48526001	4.06452322	18.85116768	17.05228233	29.78632164	42.25	24.49489594	22.25986481	27.13212776	45.13999939	26.11468124	23.64408302	13.05471516	18.0516777	849.0355835	38.47437668	17.70077515	32.47000122	31.64072037	22.54999924	5.489990711	36.88489914	15.67669392	12.30000019	15.71872711	36.64825439	31.16432571	3.952500105	36.45226669	6.245909691	59.94644547	55.04341507	7.992273808	54.81382751	16.68558884	8.279930115	62.42002106	39.93829346	45.01189804	121.3499985	70.7611618	37.1353035	11.1585989	21.18158722	7.970625401	28.30149078	57.646595
669	2007/8/30	23.15752411	31.02171326	4.13030386	18.81129456	17.0224781	30.42291832	42.22000122	24.42801857	22.71980476	26.82760048	45.40000153	26.02718735	23.53819656	12.92481327	17.86307907	842.2310181	37.38197327	17.67681885	32.91999817	31.57723236	22.70999908	5.449523926	36.41485977	15.8583622	12.42000008	15.83880615	36.56791687	30.85363007	3.934000015	36.19390488	6.152863026	60.58993912	55.07455826	8.106034279	55.47711945	16.6438446	8.354484558	62.79938507	39.91833878	44.68671799	120.2300034	70.72463989	36.88552475	11.15211296	21.59912491	7.870084286	28.12127495	57.00727081
670	2007/8/31	23.52592659	31.69919014	4.197904587	19.08246994	17.19137764	30.50433159	42.75	24.66880608	22.79421616	26.78660583	46.31999969	26.13527107	23.54878235	13.06914711	17.95401382	847.3668213	37.53491974	17.68280411	32.22000122	32.10881424	22.72999954	5.579916477	36.7640419	16.16872025	13	16.00691414	36.58983231	31.56263542	3.995500088	36.10223389	6.229108334	61.47172546	56.05858612	8.054730415	56.27914047	16.76311684	8.547449112	63.814785	40.01204681	45.3835144	121.2900009	70.6151123	37.230793	11.33167362	21.9845314	8.029568672	28.2886219	57.19313049
671	2007/9/4	23.56470299	31.53873062	4.370089531	18.99074936	17.08208847	30.61536217	43.45000076	25.31094551	22.8618412	26.95057297	46.58000183	26.66949463	24.17350769	13.35780907	17.99779701	854.5565186	37.81893539	18.10197639	32.09000015	32.14847565	23.45999908	5.750777245	37.14007187	16.48665237	13.17000008	16.09498024	37.48796844	31.90519524	4.135000229	36.32726669	6.33895874	63.10029984	56.4945488	8.246562958	57.09923553	16.79293823	8.709716797	64.79117584	40.17934418	47.04802704	118.9700012	70.04550171	37.52463913	11.36628246	21.77576256	8.140508652	28.28218651	57.25258255
672	2007/9/5	23.37080956	30.72755432	4.145765305	18.75944519	17.12845993	30.29707146	43.75	24.92967415	22.34779358	27.00913048	46.84000015	26.41932678	23.8929081	13.30729294	18.08535957	843.4815674	36.51532364	17.82652283	31.90999985	32.21987915	24.01000023	5.656353951	36.79090118	16.12330055	12.89999962	16.0349369	38.20354843	31.0766964	4.1875	36.32726669	6.300189972	62.94932556	56.5630455	8.353628159	55.38665771	16.64980698	8.591304779	63.20669556	39.92503357	45.92544556	114.5699997	69.98707581	37.1601181	11.45065117	21.59912491	7.949826241	27.84450531	56.9580307
673	2007/9/6	23.64226341	30.91473389	4.092714787	18.77140808	17.51924706	30.00839043	43.72000122	25.22398567	22.42219162	27.03256798	46.72000122	26.59131432	24.04114532	13.6392498	18.13250351	833.6945801	35.8598938	17.88640976	31.59000015	32.97362518	24.52000046	5.548441887	36.66331482	16.14600754	12.93999958	16.15902519	37.97720718	30.63854408	4.310500145	36.2855835	6.271755695	63.87084579	57.19833374	8.547692299	55.35046387	16.59613991	8.600076675	63.35173798	40.05218887	45.98738861	114.6900024	70.24998474	37.04108047	11.43118286	21.69093895	7.786876678	27.81232452	57.46511078
674	2007/9/7	23.44836426	30.05006027	3.994495392	18.78337097	17.17481613	29.62348175	42.95999908	24.46145248	22.12458992	26.19512367	45.15000153	26.38283539	23.58583832	13.19904137	17.87991524	818.3704834	35.75791168	17.76664925	30.26000023	32.13261795	23.84000015	5.251686573	36.19328308	15.73724651	12.60999966	15.96288872	37.16669464	30.36768913	4.225999832	35.48553848	6.117967129	62.59189224	55.32369232	8.380400658	53.72233963	16.42319679	8.240461349	62.00157166	39.07513809	44.70996094	111.4899979	69.25683594	36.46823883	11.25378895	21.21975327	7.447107315	27.58060646	57.24887848
675	2007/9/10	23.33202171	29.50629044	4.144249916	18.52415657	17.11521149	29.4976387	43.22000122	24.56179047	22.00959969	26.01942825	45.43999863	26.2681675	23.63348961	13.0402813	17.95401382	826.0968628	35.51758957	17.70676804	29.48999977	30.18084908	24	5.186490059	35.86423874	15.82808971	12.93999958	15.86282063	37.26891708	30.10479927	4.166999817	35.42720795	6.08953619	62.81427383	54.97488785	8.21415329	53.16156387	16.50668144	8.490436554	61.82303238	37.72332764	45.45318222	110.4800034	69.61466217	36.42360306	11.21917534	21.38083458	7.301495552	27.47762108	57.45020294
676	2007/9/11	23.46775436	30.06787872	4.107265949	18.73153114	17.20793152	29.29037857	43.74000168	24.72231865	22.11782455	26.07213402	46.54999924	26.45580292	23.9829216	13.01140881	18.22680855	835.883728	35.91085815	17.70676804	30.17000008	31.3471489	24.23999977	5.30114603	36.32084274	15.91135406	12.97000027	15.96288872	39.34266663	31.21212196	4.31400013	36.03556061	6.139936924	63.75168991	54.88148499	8.394904137	54.20476532	16.81679153	8.731643677	63.14531326	37.60956573	45.96415329	110.8499985	71.15552521	36.78812408	11.23431778	21.79564667	7.564987659	27.58705521	57.94984818
677	2007/9/12	23.45483208	29.42605209	4.148492813	18.34867859	17.30397606	29.40140915	43.77999878	24.14038849	22.07047653	26.27817726	46.79000092	26.78416252	24.07821083	13.02584648	18.29753304	833.0508423	35.90356445	17.75466347	30.07999992	30.71473122	24.69000053	5.143774033	36.57601929	15.55558109	12.82999992	15.97491741	40.62779236	30.51905441	4.364999771	35.97725296	6.071442604	65.27693176	54.89395905	8.33242321	54.83791733	16.76907349	8.850053787	63.85388947	37.65641785	46.04932785	108.3600006	71.79811859	36.74349976	11.17590618	21.96883202	7.540719509	27.6321125	58.72537994
678	2007/9/13	23.48714638	29.93416214	4.15910387	18.28886795	17.27417183	29.44582558	43.31000137	23.96647263	22.20575523	26.1192379	47.24000168	26.93530464	23.94583893	13.05471516	18.67136955	838.3307495	36.02739716	17.81454468	30.28000069	30.18172646	24.54000092	5.175248623	36.80432892	15.56315136	12.72999954	16.15130234	41.70846558	31.21212196	4.362999916	36.22724915	6.037842274	65.12602997	55.06210327	8.276633263	56.27914047	16.55438805	8.749187469	65.08686066	37.30843735	46.91643906	109.1200027	72.25818634	37.09315109	11.24946213	22.12589073	7.755671978	27.97323608	58.77759933
[truncated: 3,852 more rows]
[truncated: 334 more columns]
